# Supplementary material for: Genomic epidemiology reveals geographical clustering of multidrug-resistant Escherichia coli ST131 associated with bacteraemia in Wales
Source: Nat Commun. 2024 Feb 14;15:1371. doi: 10.1038/s41467-024-45608-1 (PMC10866875; doi:10.1038/s41467-024-45608-1)
Supplement: Supplementary file 4 — Supplementary Data 1 [file 41467_2024_45608_MOESM4_ESM.xlsx]

## Sheet: Supplementary Data 1
Supplementary Data 1. Whole-genome sequences of 157 Welsh isolates used in this investigation: Metadata and public database accession numbers
Strain	Species	Country	Region	Public Health Wales Hospital Code	Collection date	Host	Sample type	Age	Sex	Bio Project ID	BioSample	GenBank	SRA	Sequencing platform
BA108	Escherichia coli	Wales	South Wales	B	2013	Human	Blood	85 to 89	Female	PRJNA729115	SAMN19110868	JAHBJK000000000	SRR14519482	NextSeq [2x150bp]
BA1110	Escherichia coli	Wales	South Wales	B	2014	Human	Blood	75 to 79	Male	PRJNA729115	SAMN19110869	JAHBMG000000000	SRR14519567	HiSeq [2x250bp]
BA1112	Escherichia coli	Wales	South Wales	B	2014	Human	Blood	70 to 74	Female	PRJNA729115	SAMN19110870	JAHBMF000000000	SRR14519566	HiSeq [2x250bp]
BA1123	Escherichia coli	Wales	North Wales	L	2014	Human	Blood	80 to 84	Female	PRJNA729115	SAMN19110871	JAHBME000000000	SRR14519498	HiSeq [2x250bp]
BA1128	Escherichia coli	Wales	North Wales	L	2014	Human	Blood	85 to 89	Female	PRJNA729115	SAMN19110872	JAHBMD000000000	SRR14519487	HiSeq [2x250bp]
BA115	Escherichia coli	Wales	South Wales	B	2013	Human	Blood	80 to 84	Female	PRJNA729115	SAMN19110873	JAHBMC000000000	SRR14519481	NextSeq [2x150bp]
BA116	Escherichia coli	Wales	North Wales	L	2013	Human	Blood	60 to 64	Male	PRJNA729115	SAMN19110874	JAHBMB000000000	SRR14519480	NextSeq [2x150bp]
BA1165	Escherichia coli	Wales	South Wales	E	2014	Human	Blood	85 to 89	Male	PRJNA729115	SAMN19110875	JAHBMA000000000	SRR14519476	HiSeq [2x250bp]
BA1170	Escherichia coli	Wales	South Wales	S	-	Human	Blood	95 to 99	Female	PRJNA729115	SAMN19110876	JAHBLZ000000000	SRR14519529	HiSeq [2x250bp]
BA1214	Escherichia coli	Wales	North Wales	L	2014	Human	Blood	85 to 89	Female	PRJNA729115	SAMN19110877	JAHBLY000000000	SRR14519518	HiSeq [2x250bp]
BA1215	Escherichia coli	Wales	South Wales	F	2014	Human	Blood	80 to 84	Female	PRJNA729115	SAMN19110878	JAHBLX000000000	SRR14519507	HiSeq [2x250bp]
BA1243	Escherichia coli	Wales	West Wales	J	2014	Human	Blood	70 to 74	Female	PRJNA729115	SAMN19110879	JAHBLW000000000	SRR14519464	HiSeq [2x250bp]
BA1256	Escherichia coli	Wales	South Wales	YST	2014	Human	Blood	55 to 59	Female	PRJNA729115	SAMN19110880	JAHBLV000000000	SRR14519453	HiSeq [2x250bp]
BA1257	Escherichia coli	Wales	South Wales	D	2014	Human	Blood	75 to 79	Male	PRJNA729115	SAMN19110881	JAHBLU000000000	SRR14519565	HiSeq [2x250bp]
BA1274	Escherichia coli	Wales	South Wales	B	2014	Human	Blood	45 to 49	Female	PRJNA729115	SAMN19110882	JAHBLT000000000	SRR14519554	HiSeq [2x250bp]
BA1275	Escherichia coli	Wales	South Wales	B	2014	Human	Blood	60 to 64	Male	PRJNA729115	SAMN19110883	JAHBLS000000000	SRR14519543	HiSeq [2x250bp]
BA1279	Escherichia coli	Wales	South Wales	B	2014	Human	Blood	75 to 79	Female	PRJNA729115	SAMN19110884	JAHBLR000000000	SRR14519532	HiSeq [2x250bp]
BA1287	Escherichia coli	Wales	South Wales	D	2014	Human	Blood	65 to 69	Female	PRJNA729115	SAMN19110885	JAHBLQ000000000	SRR14519432	HiSeq [2x250bp]
BA1292	Escherichia coli	Wales	South Wales	P	2014	Human	Blood	90 to 94	Female	PRJNA729115	SAMN19110886	JAHBLP000000000	SRR14519421	HiSeq [2x250bp]
BA1293	Escherichia coli	Wales	South Wales	P	2014	Human	Blood	75 to 79	Male	PRJNA729115	SAMN19110887	JAHBLO000000000	SRR14519413	HiSeq [2x250bp]
BA1295	Escherichia coli	Wales	South Wales	F	2014	Human	Blood	60 to 64	Male	PRJNA729115	SAMN19110888	JAHBLN000000000	SRR14519412	HiSeq [2x250bp]
BA130	Escherichia coli	Wales	North Wales	L	2013	Human	Blood	75 to 79	Female	PRJNA729115	SAMN19110889	JAHBLM000000000	SRR14519479	NextSeq [2x150bp]
BA1320	Escherichia coli	Wales	West Wales	J	2014	Human	Blood	35 to 39	Female	PRJNA729115	SAMN19110890	JAHBLL000000000	SRR14519411	HiSeq [2x250bp]
BA1327	Escherichia coli	Wales	South Wales	D	2014	Human	Blood	70 to 74	Female	PRJNA729115	SAMN19110891	JAHBLK000000000	SRR14519499	HiSeq [2x250bp]
BA133	Escherichia coli	Wales	North Wales	L	2013	Human	Blood	60 to 64	Female	PRJNA729115	SAMN19110892	JAHBLJ000000000	SRR14519478	NextSeq [2x150bp]
BA1341	Escherichia coli	Wales	South Wales	E	2014	Human	Blood	50 to 54	Male	PRJNA729115	SAMN19110893	JAHBLI000000000	SRR14519497	HiSeq [2x250bp]
BA1344	Escherichia coli	Wales	South Wales	E	2014	Human	Blood	75 to 79	Male	PRJNA729115	SAMN19110894	JAHBLH000000000	SRR14519496	HiSeq [2x250bp]
BA1345	Escherichia coli	Wales	South Wales	T	2014	Human	Blood	90 to 94	Female	PRJNA729115	SAMN19110895	JAHBLG000000000	SRR14519495	HiSeq [2x250bp]
BA1347	Escherichia coli	Wales	South Wales	E	2014	Human	Blood	75 to 79	Male	PRJNA729115	SAMN19110896	JAHBLF000000000	SRR14519494	HiSeq [2x250bp]
BA1353	Escherichia coli	Wales	North Wales	H	2014	Human	Blood	70 to 74	Male	PRJNA729115	SAMN19110897	JAHBLE000000000	SRR14519477	NextSeq [2x150bp]
BA1355	Escherichia coli	Wales	North Wales	H	2014	Human	Blood	85 to 89	Male	PRJNA729115	SAMN19110898	JAHBLD000000000	SRR14519475	NextSeq [2x150bp]
BA1368	Escherichia coli	Wales	North Wales	L	2014	Human	Blood	85 to 89	Female	PRJNA729115	SAMN19110899	JAHBLC000000000	SRR14519474	NextSeq [2x150bp]
BA1387	Escherichia coli	Wales	South Wales	B	2014	Human	Blood	85 to 89	Male	PRJNA729115	SAMN19110900	JAHBLB000000000	SRR14519473	NextSeq [2x150bp]
BA1390	Escherichia coli	Wales	South Wales	B	2014	Human	Blood	90 to 94	Female	PRJNA729115	SAMN19110901	JAHBLA000000000	SRR14519472	NextSeq [2x150bp]
BA1391	Escherichia coli	Wales	South Wales	B	2014	Human	Blood	75 to 79	Female	PRJNA729115	SAMN19110902	JAHBRT000000000	SRR14519471	NextSeq [2x150bp]
BA1393	Escherichia coli	Wales	South Wales	B	2014	Human	Blood	75 to 79	Male	PRJNA729115	SAMN19110903	JAHBKZ000000000	SRR14519470	NextSeq [2x150bp]
BA1397	Escherichia coli	Wales	South Wales	P	2014	Human	Blood	80 to 84	Male	PRJNA729115	SAMN19110904	JAHBKY000000000	SRR14519469	NextSeq [2x150bp]
BA1404	Escherichia coli	Wales	North Wales	L	2014	Human	Blood	90 to 94	Female	PRJNA729115	SAMN19110905	JAHBKX000000000	SRR14519468	NextSeq [2x150bp]
BA1408	Escherichia coli	Wales	South Wales	M	2014	Human	Blood	60 to 64	Female	PRJNA729115	SAMN19110906	JAHBKW000000000	SRR14519531	NextSeq [2x150bp]
BA1413	Escherichia coli	Wales	South Wales	M	2014	Human	Blood	15 to 19	Female	PRJNA729115	SAMN19110907	JAHBKV000000000	SRR14519530	NextSeq [2x150bp]
BA1418	Escherichia coli	Wales	North Wales	L	2014	Human	Blood	80 to 84	Male	PRJNA729115	SAMN19110908	JAHBKU000000000	SRR14519528	NextSeq [2x150bp]
BA1422	Escherichia coli	Wales	North Wales	L	2014	Human	Blood	85 to 89	Female	PRJNA729115	SAMN19110909	JAHBKT000000000	SRR14519527	NextSeq [2x150bp]
BA1431	Escherichia coli	Wales	South Wales	E	2014	Human	Blood	90 to 94	Male	PRJNA729115	SAMN19110910	JAHBKS000000000	SRR14519526	NextSeq [2x150bp]
BA1435	Escherichia coli	Wales	South Wales	E	2014	Human	Blood	85 to 89	Female	PRJNA729115	SAMN19110911	JAHBKR000000000	SRR14519525	NextSeq [2x150bp]
BA1441	Escherichia coli	Wales	South Wales	E	2014	Human	Blood	70 to 74	Male	PRJNA729115	SAMN19110912	JAHBKQ000000000	SRR14519524	NextSeq [2x150bp]
BA1442	Escherichia coli	Wales	West Wales	J	2014	Human	Blood	70 to 74	Female	PRJNA729115	SAMN19110913	JAHBKP000000000	SRR14519523	NextSeq [2x150bp]
BA1446	Escherichia coli	Wales	North Wales	H	2014	Human	Blood	85 to 89	Female	PRJNA729115	SAMN19110914	JAHBKO000000000	SRR14519522	NextSeq [2x150bp]
BA1447	Escherichia coli	Wales	North Wales	H	2014	Human	Blood	95 to 99	Female	PRJNA729115	SAMN19110915	JAHBKN000000000	SRR14519521	NextSeq [2x150bp]
BA1458	Escherichia coli	Wales	South Wales	S	2014	Human	Blood	80 to 84	Male	PRJNA729115	SAMN19110916	JAHBKM000000000	SRR14519520	NextSeq [2x150bp]
BA1477	Escherichia coli	Wales	South Wales	P	2014	Human	Blood	80 to 84	Male	PRJNA729115	SAMN19110917	JAHBKL000000000	SRR14519519	NextSeq [2x150bp]
BA1482	Escherichia coli	Wales	South Wales	Rookwood Hospital	2014	Human	Blood	55 to 59	Male	PRJNA729115	SAMN19110918	JAHBKK000000000	SRR14519517	NextSeq [2x150bp]
BA1490	Escherichia coli	Wales	South Wales	F	2014	Human	Blood	45 to 49	Male	PRJNA729115	SAMN19110919	JAHBKJ000000000	SRR14519516	NextSeq [2x150bp]
BA1496	Escherichia coli	Wales	West Wales	J	2014	Human	Blood	85 to 89	Male	PRJNA729115	SAMN19110920	JAHBKI000000000	SRR14519515	NextSeq [2x150bp]
BA1507	Escherichia coli	Wales	North Wales	L	2014	Human	Blood	80 to 84	Male	PRJNA729115	SAMN19110921	JAHBKH000000000	SRR14519514	NextSeq [2x150bp]
BA1509	Escherichia coli	Wales	North Wales	L	2014	Human	Blood	65 to 69	Female	PRJNA729115	SAMN19110922	JAHBKG000000000	SRR14519513	NextSeq [2x150bp]
BA1511	Escherichia coli	Wales	North Wales	L	2014	Human	Blood	30 to 34	Female	PRJNA729115	SAMN19110923	JAHBKF000000000	SRR14519512	NextSeq [2x150bp]
BA1512	Escherichia coli	Wales	North Wales	L	2014	Human	Blood	80 to 84	Female	PRJNA729115	SAMN19110924	JAHBKE000000000	SRR14519511	NextSeq [2x150bp]
BA1517	Escherichia coli	Wales	North Wales	L	2014	Human	Blood	75 to 79	Male	PRJNA729115	SAMN19110925	JAHBKD000000000	SRR14519510	NextSeq [2x150bp]
BA1542	Escherichia coli	Wales	South Wales	F	2014	Human	Blood	90 to 94	Female	PRJNA729115	SAMN19110926	JAHBKC000000000	SRR14519509	NextSeq [2x150bp]
BA1543	Escherichia coli	Wales	South Wales	R	2014	Human	Blood	45 to 49	Female	PRJNA729115	SAMN19110927	JAHBKB000000000	SRR14519508	NextSeq [2x150bp]
BA155	Escherichia coli	Wales	South Wales	E	-	Human	Blood	85 to 89	Male	PRJNA729115	SAMN19110928	JAHBKA000000000	SRR14519506	NextSeq [2x150bp]
BA1553	Escherichia coli	Wales	South Wales	B	2014	Human	Blood	85 to 89	Female	PRJNA729115	SAMN19110929	JAHBJZ000000000	SRR14519505	NextSeq [2x150bp]
BA156	Escherichia coli	Wales	South Wales	E	2013	Human	Blood	65 to 69	Male	PRJNA729115	SAMN19110930	JAHBJY000000000	SRR14519504	NextSeq [2x150bp]
BA1561	Escherichia coli	Wales	South Wales	B	2014	Human	Blood	80 to 84	Male	PRJNA729115	SAMN19110931	JAHBJX000000000	SRR14519503	NextSeq [2x150bp]
BA1570	Escherichia coli	Wales	West Wales	G	2014	Human	Blood	85 to 89	Male	PRJNA729115	SAMN19110932	JAHBJW000000000	SRR14519502	NextSeq [2x150bp]
BA1575	Escherichia coli	Wales	West Wales	G	2014	Human	Blood	90 to 94	Male	PRJNA729115	SAMN19110933	JAHBJV000000000	SRR14519501	NextSeq [2x150bp]
BA1581	Escherichia coli	Wales	South Wales	E	2014	Human	Blood	65 to 69	Female	PRJNA729115	SAMN19110934	JAHBJU000000000	SRR14519500	NextSeq [2x150bp]
BA1585	Escherichia coli	Wales	South Wales	S	2014	Human	Blood	90 to 94	Male	PRJNA729115	SAMN19110935	JAHBJT000000000	SRR14519467	NextSeq [2x150bp]
BA1588	Escherichia coli	Wales	-	-	-	Human	Blood	-	Female	PRJNA729115	SAMN19110936	JAHBJS000000000	SRR14519466	NextSeq [2x150bp]
BA1593	Escherichia coli	Wales	North Wales	H	2014	Human	Blood	65 to 69	Female	PRJNA729115	SAMN19110937	JAHBJR000000000	SRR14519465	NextSeq [2x150bp]
BA16	Escherichia coli	Wales	South Wales	E	2013	Human	Blood	85 to 89	Male	PRJNA729115	SAMN19110938	JAHBJQ000000000	SRR14519463	NextSeq [2x150bp]
BA1606	Escherichia coli	Wales	South Wales	Q	2014	Human	Blood	85 to 89	-	PRJNA729115	SAMN19110939	JAHBJP000000000	SRR14519462	NextSeq [2x150bp]
BA1637	Escherichia coli	Wales	North Wales	L	2014	Human	Blood	80 to 84	Male	PRJNA729115	SAMN19110940	JAHBJO000000000	SRR14519461	NextSeq [2x150bp]
BA164	Escherichia coli	Wales	North Wales	L	2013	Human	Blood	70 to 74	Male	PRJNA729115	SAMN19110941	JAHBJN000000000	SRR14519460	NextSeq [2x150bp]
BA166	Escherichia coli	Wales	North Wales	L	2013	Human	Blood	85 to 89	Female	PRJNA729115	SAMN19110942	JAHBJM000000000	SRR14519459	NextSeq [2x150bp]
BA167	Escherichia coli	Wales	North Wales	DUD	2013	Human	Blood	55 to 59	Male	PRJNA729115	SAMN19110943	JAHBJL000000000	SRR14519458	NextSeq [2x150bp]
BA1688	Escherichia coli	Wales	North Wales	H	2014	Human	Blood	70 to 74	Female	PRJNA729115	SAMN19110944	JAHBJJ000000000	SRR14519457	NextSeq [2x150bp]
BA176	Escherichia coli	Wales	South Wales	S	-	Human	Blood	-	Male	PRJNA729115	SAMN19110945	JAHBJI000000000	SRR14519456	NextSeq [2x150bp]
BA177	Escherichia coli	Wales	North Wales	L	2013	Human	Blood	75 to 79	Female	PRJNA729115	SAMN19110946	JAHBJH000000000	SRR14519455	NextSeq [2x150bp]
BA178	Escherichia coli	Wales	North Wales	L	2013	Human	Blood	80 to 84	Male	PRJNA729115	SAMN19110947	JAHBJG000000000	SRR14519454	NextSeq [2x150bp]
BA1843	Escherichia coli	Wales	West Wales	G	2014	Human	Blood	85 to 89	Female	PRJNA729115	SAMN19110948	JAHBJF000000000	SRR14519452	NextSeq [2x150bp]
BA187	Escherichia coli	Wales	North Wales	L	2013	Human	Blood	90 to 94	Female	PRJNA729115	SAMN19110949	JAHBJE000000000	SRR14519451	NextSeq [2x150bp]
BA2000	Escherichia coli	Wales	North Wales	L	2014	Human	Blood	95 to 99	Female	PRJNA729115	SAMN19110950	JAHBJD000000000	SRR14519450	NextSeq [2x150bp]
BA203	Escherichia coli	Wales	South Wales	B	2013	Human	Blood	65 to 69	Female	PRJNA729115	SAMN19110951	JAHBJC000000000	SRR14519449	NextSeq [2x150bp]
BA2055	Escherichia coli	Wales	South Wales	E	2014	Human	Blood	80 to 84	Male	PRJNA729115	SAMN19110952	JAHBRS000000000	SRR14519448	NextSeq [2x150bp]
BA2056	Escherichia coli	Wales	South Wales	E	2014	Human	Blood	55 to 59	Female	PRJNA729115	SAMN19110953	JAHBJB000000000	SRR14519447	NextSeq [2x150bp]
BA2057	Escherichia coli	Wales	South Wales	E	2014	Human	Blood	45 to 49	Male	PRJNA729115	SAMN19110954	JAHBJA000000000	SRR14519446	NextSeq [2x150bp]
BA2065	Escherichia coli	Wales	South Wales	E	2014	Human	Blood	85 to 89	Male	PRJNA729115	SAMN19110955	JAHBIZ000000000	SRR14519445	NextSeq [2x150bp]
BA2075	Escherichia coli	Wales	South Wales	C	2014	Human	Blood	90 to 94	Female	PRJNA729115	SAMN19110956	JAHBIY000000000	SRR14519444	NextSeq [2x150bp]
BA2078	Escherichia coli	Wales	South Wales	C	2014	Human	Blood	85 to 89	Male	PRJNA729115	SAMN19110957	JAHBIX000000000	SRR14519443	NextSeq [2x150bp]
BA2079	Escherichia coli	Wales	-	-	-	Human	Blood	-	-	PRJNA729115	SAMN19110958	JAHBIW000000000	SRR14519564	NextSeq [2x150bp]
BA2080	Escherichia coli	Wales	South Wales	C	2014	Human	Blood	90 to 94	Female	PRJNA729115	SAMN19110959	JAHBIV000000000	SRR14519563	NextSeq [2x150bp]
BA2081	Escherichia coli	Wales	South Wales	N	2014	Human	Blood	90 to 94	Female	PRJNA729115	SAMN19110960	JAHBIU000000000	SRR14519562	NextSeq [2x150bp]
BA2082	Escherichia coli	Wales	South Wales	C	2014	Human	Blood	25 to 29	Female	PRJNA729115	SAMN19110961	JAHBRR000000000	SRR14519561	NextSeq [2x150bp]
BA2088	Escherichia coli	Wales	South Wales	N	2014	Human	Blood	75 to 79	Female	PRJNA729115	SAMN19110962	JAHBIT000000000	SRR14519560	NextSeq [2x150bp]
BA2090	Escherichia coli	Wales	South Wales	N	2014	Human	Blood	70 to 74	Male	PRJNA729115	SAMN19110963	JAHBIS000000000	SRR14519559	NextSeq [2x150bp]
BA2091	Escherichia coli	Wales	South Wales	YCR	2014	Human	Blood	80 to 84	Female	PRJNA729115	SAMN19110964	JAHBIR000000000	SRR14519558	NextSeq [2x150bp]
BA2097	Escherichia coli	Wales	South Wales	C	2014	Human	Blood	65 to 69	Male	PRJNA729115	SAMN19110965	JAHBIQ000000000	SRR14519557	NextSeq [2x150bp]
BA2098	Escherichia coli	Wales	South Wales	N	2014	Human	Blood	85 to 89	Female	PRJNA729115	SAMN19110966	JAHBIP000000000	SRR14519556	NextSeq [2x150bp]
BA210	Escherichia coli	Wales	South Wales	B	2013	Human	Blood	80 to 84	Male	PRJNA729115	SAMN19110967	JAHBIO000000000	SRR14519555	NextSeq [2x150bp]
BA2102	Escherichia coli	Wales	South Wales	C	2014	Human	Blood	70 to 74	Female	PRJNA729115	SAMN19110968	JAHBIN000000000	SRR14519553	NextSeq [2x150bp]
BA2105	Escherichia coli	Wales	South Wales	C	2014	Human	Blood	65 to 69	Female	PRJNA729115	SAMN19110969	JAHBIM000000000	SRR14519552	NextSeq [2x150bp]
BA2112	Escherichia coli	Wales	South Wales	P	2014	Human	Blood	70 to 74	-	PRJNA729115	SAMN19110970	JAHBIL000000000	SRR14519551	NextSeq [2x150bp]
BA2113	Escherichia coli	Wales	South Wales	C	2014	Human	Blood	55 to 59	Male	PRJNA729115	SAMN19110971	JAHBIK000000000	SRR14519550	NextSeq [2x150bp]
BA2121	Escherichia coli	Wales	South Wales	P	2014	Human	Blood	75 to 79	Male	PRJNA729115	SAMN19110972	JAHBIJ000000000	SRR14519549	NextSeq [2x150bp]
BA2123	Escherichia coli	Wales	South Wales	F	2014	Human	Blood	85 to 89	Male	PRJNA729115	SAMN19110973	JAHBII000000000	SRR14519548	NextSeq [2x150bp]
BA2133	Escherichia coli	Wales	South Wales	P	2014	Human	Blood	85 to 89	Female	PRJNA729115	SAMN19110974	JAHBIH000000000	SRR14519547	NextSeq [2x150bp]
BA2134	Escherichia coli	Wales	South Wales	F	2014	Human	Blood	85 to 89	Male	PRJNA729115	SAMN19110975	JAHBIG000000000	SRR14519546	NextSeq [2x150bp]
BA264	Escherichia coli	Wales	South Wales	B	2013	Human	Blood	60 to 64	Male	PRJNA729115	SAMN19110976	JAHBIF000000000	SRR14519545	NextSeq [2x150bp]
BA306	Escherichia coli	Wales	North Wales	L	2013	Human	Blood	75 to 79	Female	PRJNA729115	SAMN19110977	JAHBIE000000000	SRR14519544	NextSeq [2x150bp]
BA307	Escherichia coli	Wales	North Wales	L	2013	Human	Blood	60 to 64	Male	PRJNA729115	SAMN19110978	JAHBID000000000	SRR14519542	NextSeq [2x150bp]
BA337	Escherichia coli	Wales	South Wales	B	2013	Human	Blood	85 to 89	Male	PRJNA729115	SAMN19110979	JAHBIC000000000	SRR14519541	NextSeq [2x150bp]
BA352	Escherichia coli	Wales	North Wales	L	2013	Human	Blood	85 to 89	Male	PRJNA729115	SAMN19110980	JAHBIB000000000	SRR14519540	NextSeq [2x150bp]
BA377	Escherichia coli	Wales	North Wales	L	2013	Human	Blood	75 to 79	Female	PRJNA729115	SAMN19110981	JAHBIA000000000	SRR14519539	NextSeq [2x150bp]
BA389	Escherichia coli	Wales	North Wales	L	2013	Human	Blood	70 to 74	Female	PRJNA729115	SAMN19110982	JAHBHZ000000000	SRR14519538	NextSeq [2x150bp]
BA392	Escherichia coli	Wales	North Wales	L	2013	Human	Blood	60 to 64	Male	PRJNA729115	SAMN19110983	JAHBHY000000000	SRR14519537	NextSeq [2x150bp]
BA394	Escherichia coli	Wales	North Wales	L	2013	Human	Blood	80 to 84	Female	PRJNA729115	SAMN19110984	JAHBHX000000000	SRR14519536	NextSeq [2x150bp]
BA397	Escherichia coli	Wales	North Wales	L	2013	Human	Blood	75 to 79	Female	PRJNA729115	SAMN19110985	JAHBHW000000000	SRR14519535	NextSeq [2x150bp]
BA408	Escherichia coli	Wales	North Wales	L	2013	Human	Blood	85 to 89	Male	PRJNA729115	SAMN19110986	JAHBHV000000000	SRR14519534	NextSeq [2x150bp]
BA412	Escherichia coli	Wales	South Wales	B	2013	Human	Blood	90 to 94	Male	PRJNA729115	SAMN19110987	JAHBHU000000000	SRR14519533	NextSeq [2x150bp]
BA417	Escherichia coli	Wales	South Wales	B	2013	Human	Blood	90 to 94	Female	PRJNA729115	SAMN19110988	JAHBHT000000000	SRR14519442	NextSeq [2x150bp]
BA418	Escherichia coli	Wales	South Wales	B	2013	Human	Blood	90 to 94	Female	PRJNA729115	SAMN19110989	JAHBHS000000000	SRR14519441	NextSeq [2x150bp]
BA42	Escherichia coli	Wales	North Wales	L	2013	Human	Blood	75 to 79	Female	PRJNA729115	SAMN19110990	JAHBHR000000000	SRR14519440	NextSeq [2x150bp]
BA43	Escherichia coli	Wales	North Wales	L	2013	Human	Blood	85 to 89	Male	PRJNA729115	SAMN19110991	JAHBHQ000000000	SRR14519439	NextSeq [2x150bp]
BA434	Escherichia coli	Wales	North Wales	L	2013	Human	Blood	80 to 84	Female	PRJNA729115	SAMN19110992	JAHBHP000000000	SRR14519438	NextSeq [2x150bp]
BA435	Escherichia coli	Wales	North Wales	L	2013	Human	Blood	85 to 89	Female	PRJNA729115	SAMN19110993	JAHBHO000000000	SRR14519437	NextSeq [2x150bp]
BA437	Escherichia coli	Wales	North Wales	L	2013	Human	Blood	50 to 54	Male	PRJNA729115	SAMN19110994	JAHBHN000000000	SRR14519436	NextSeq [2x150bp]
BA44	Escherichia coli	Wales	North Wales	L	2013	Human	Blood	85 to 89	Female	PRJNA729115	SAMN19110995	JAHBHM000000000	SRR14519435	NextSeq [2x150bp]
BA440	Escherichia coli	Wales	North Wales	Cefni Hospital	2013	Human	Blood	85 to 89	Male	PRJNA729115	SAMN19110996	JAHBHL000000000	SRR14519434	NextSeq [2x150bp]
BA445	Escherichia coli	Wales	North Wales	L	2013	Human	Blood	90 to 94	Female	PRJNA729115	SAMN19110997	JAHBHK000000000	SRR14519433	NextSeq [2x150bp]
BA446	Escherichia coli	Wales	North Wales	L	2013	Human	Blood	85 to 89	Male	PRJNA729115	SAMN19110998	JAHBHJ000000000	SRR14519431	NextSeq [2x150bp]
BA461	Escherichia coli	Wales	North Wales	L	2013	Human	Blood	55 to 59	Female	PRJNA729115	SAMN19110999	JAHBHI000000000	SRR14519430	NextSeq [2x150bp]
BA464	Escherichia coli	Wales	North Wales	L	2013	Human	Blood	75 to 79	Male	PRJNA729115	SAMN19111000	JAHBHH000000000	SRR14519429	NextSeq [2x150bp]
BA47	Escherichia coli	Wales	North Wales	L	2013	Human	Blood	70 to 74	Male	PRJNA729115	SAMN19111001	JAHBHG000000000	SRR14519428	NextSeq [2x150bp]
BA487	Escherichia coli	Wales	South Wales	B	2013	Human	Blood	40 to 44	Female	PRJNA729115	SAMN19111002	JAHBHF000000000	SRR14519427	NextSeq [2x150bp]
BA490	Escherichia coli	Wales	South Wales	B	2013	Human	Blood	70 to 74	Male	PRJNA729115	SAMN19111003	JAHBHE000000000	SRR14519426	NextSeq [2x150bp]
BA494	Escherichia coli	Wales	South Wales	B	2013	Human	Blood	80 to 84	Male	PRJNA729115	SAMN19111004	JAHBHD000000000	SRR14519425	NextSeq [2x150bp]
BA496	Escherichia coli	Wales	South Wales	B	2013	Human	Blood	65 to 69	Female	PRJNA729115	SAMN19111005	JAHBHC000000000	SRR14519424	NextSeq [2x150bp]
BA497	Escherichia coli	Wales	North Wales	L	2013	Human	Blood	65 to 69	Male	PRJNA729115	SAMN19111006	JAHBHB000000000	SRR14519423	NextSeq [2x150bp]
BA515	Escherichia coli	Wales	North Wales	L	2013	Human	Blood	80 to 84	Male	PRJNA729115	SAMN19111007	JAHBHA000000000	SRR14519422	NextSeq [2x150bp]
BA517	Escherichia coli	Wales	North Wales	L	2013	Human	Blood	50 to 54	Female	PRJNA729115	SAMN19111008	JAHBGZ000000000	SRR14519420	NextSeq [2x150bp]
BA523	Escherichia coli	Wales	North Wales	L	2013	Human	Blood	90 to 94	Female	PRJNA729115	SAMN19111009	JAHBGY000000000	SRR14519419	NextSeq [2x150bp]
BA575	Escherichia coli	Wales	South Wales	B	2013	Human	Blood	80 to 84	Male	PRJNA729115	SAMN19111010	JAHBGX000000000	SRR14519418	NextSeq [2x150bp]
BA655	Escherichia coli	Wales	North Wales	L	2013	Human	Blood	70 to 74	Female	PRJNA729115	SAMN19111011	JAHBGW000000000	SRR14519417	NextSeq [2x150bp]
BA669	Escherichia coli	Wales	North Wales	L	2013	Human	Blood	75 to 79	Female	PRJNA729115	SAMN19111012	JAHBGV000000000	SRR14519416	NextSeq [2x150bp]
BA68	Escherichia coli	Wales	South Wales	T	2013	Human	Blood	80 to 84	Female	PRJNA729115	SAMN19111013	JAHBGU000000000	SRR14519415	NextSeq [2x150bp]
BA694	Escherichia coli	Wales	South Wales	E	2013	Human	Blood	80 to 84	Male	PRJNA729115	SAMN19111014	JAHBGT000000000	SRR14519493	HiSeq [2x250bp]
BA70	Escherichia coli	Wales	South Wales	S	2013	Human	Blood	70 to 74	Female	PRJNA729115	SAMN19111015	JAHBGS000000000	SRR14519414	NextSeq [2x150bp]
BA730	Escherichia coli	Wales	South Wales	E	2013	Human	Blood	75 to 79	Male	PRJNA729115	SAMN19111016	JAHBGR000000000	SRR14519492	HiSeq [2x250bp]
BA810	Escherichia coli	Wales	North Wales	L	2014	Human	Blood	90 to 94	Male	PRJNA729115	SAMN19111017	JAHBGQ000000000	SRR14519491	HiSeq [2x250bp]
BA829	Escherichia coli	Wales	North Wales	L	2014	Human	Blood	65 to 69	Male	PRJNA729115	SAMN19111018	JAHBGP000000000	SRR14519490	HiSeq [2x250bp]
BA871	Escherichia coli	Wales	North Wales	L	2014	Human	Blood	80 to 84	Male	PRJNA729115	SAMN19111019	JAHBGO000000000	SRR14519489	HiSeq [2x250bp]
BA876	Escherichia coli	Wales	North Wales	L	2014	Human	Blood	65 to 69	Male	PRJNA729115	SAMN19111020	JAHBGN000000000	SRR14519488	HiSeq [2x250bp]
BA901	Escherichia coli	Wales	North Wales	L	2014	Human	Blood	100+	Male	PRJNA729115	SAMN19111021	JAHBGM000000000	SRR14519486	HiSeq [2x250bp]
BA909	Escherichia coli	Wales	North Wales	L	2014	Human	Blood	90 to 94	Female	PRJNA729115	SAMN19111022	JAHBGL000000000	SRR14519485	HiSeq [2x250bp]
BA910	Escherichia coli	Wales	North Wales	DUD	2013	Human	Blood	75 to 79	Female	PRJNA729115	SAMN19111023	JAHBGK000000000	SRR14519484	HiSeq [2x250bp]
BA942	Escherichia coli	Wales	North Wales	L	2014	Human	Blood	70 to 74	Female	PRJNA729115	SAMN19111024	JAHBGJ000000000	SRR14519483	HiSeq [2x250bp]
