# Supplementary material for: Genomic epidemiology reveals geographical clustering of multidrug-resistant Escherichia coli ST131 associated with bacteraemia in Wales
Source: Nat Commun. 2024 Feb 14;15:1371. doi: 10.1038/s41467-024-45608-1 (PMC10866875; doi:10.1038/s41467-024-45608-1)
Supplement: Supplementary file 5 — Supplementary Data 2 [file 41467_2024_45608_MOESM5_ESM.xlsx]

## Sheet: Supplementary Data 2
Supplementary Data 2. Quality control metrics for 157 Welsh isolates
	Raw data										Quality control
Strain	Average read length	Total reads (pairs)	No. reads unclassified (%)	No. reads Species #1 (%)	Species #1	No. reads Species #2 (%)	Species #2	No. reads Species #3 (%)	Species #3	Species #4	Total reads (pairs) after trimming	Median (range) read length (base pair)	No. mapped reads (%)	Estimated coverage (-fold)
BA108	151	1749925	2992 (0.17)	1520225 (87.66)	Escherichia coli	3493 (0.2)	Enterobacteria phage	3423 (0.2)	Shigella sonnei		1734232	141 (50 to 141)	1562556 (90.1%)	85.59
BA1110	151	567135	15876 (3)	447178 (84.44)	Escherichia coli	1077 (0.2)	Klebsiella pneumoniae	894 (0.17)	Erwinia pyrifoliae		529595	191 (40 to 241)	460786 (87%)	31
BA1112	175	567135	9713 (2.41)	342827 (85.11)	Escherichia coli	1867 (0.46)	Salmonella enterica	373 (0.09)	Klebsiella pneumoniae		402790	194 (40 to 241)	322389 (80%)	21.84
BA1123	180	428932	1698 (0.6)	248870 (87.44)	Escherichia coli	216 (0.08)	Salmonella enterica	131 (0.05)	Klebsiella oxytoca		284629	187 (40 to 241)	249420 (87.6%)	16.59
BA1128	181.5	428932	3279 (1.28)	224795 (87.98)	Escherichia coli	362 (0.14)	Salmonella enterica	351 (0.14)	Enterobacter aerogenes		255495	190 (40 to 241)	229146 (89.7%)	15.49
BA115	182	303325	8752 (0.75)	1021097 (87.93)	Escherichia coli	3207 (0.28)	Enterobacteria phage	1458 (0.13)	Erwinia tasmaniensis		1161319	141 (50 to 141)	1040671 (89.6%)	56.98
BA116	180	303325	3006 (0.34)	798646 (89.13)	Escherichia coli	140 (0.02)	Salmonella enterica	138 (0.02)	Shigella flexneri		896076	151 (46 to 141)	841824 (93.9%)	46.14
BA1165	177.5	271801	3104 (0.66)	411953 (87.17)	Escherichia coli	555 (0.12)	Enterobacter cloacae	187 (0.04)	Shigella sonnei		472601	180 (40 to 241)	428680 (90.7%)	28.8
BA1170	181	271801	2574 (0.8)	280222 (87.14)	Escherichia coli	167 (0.05)	Enterobacter aerogenes	166 (0.05)	Salmonella enterica		321579	187 (40 to 241)	287241 (89.3%)	19.24
BA1214	180.5	1171404	1067 (0.54)	170243 (85.73)	Escherichia coli	37 (0.02)	Shigella boydii	32 (0.02)	Erwinia tasmaniensis		198583	199 (40 to 241)	177479 (89.4%)	12.35
BA1215	153.5	1171404	857 (0.42)	178868 (88.6)	Escherichia coli	127 (0.06)	Shigella sonnei	82 (0.04)	Enterobacteria phage		201887	212 (40 to 241)	181523 (89.9%)	13.17
BA1243	151	901722	2934 (1.21)	198653 (81.68)	Escherichia coli	1048 (0.43)	Citrobacter rodentium	547 (0.22)	Salmonella enterica		243196	163 (40 to 241)	215490 (88.6%)	13.5
BA1256	151	901722	811 (0.39)	182237 (87.36)	Escherichia coli	122 (0.06)	Salmonella enterica	46 (0.02)	Klebsiella pneumoniae		208605	198 (40 to 241)	186531 (89.4%)	12.89
BA1257	151	506053	1278 (0.7)	152032 (83.77)	Escherichia coli	1542 (0.85)	Shigella sonnei	1060 (0.58)	Citrobacter rodentium		181480	189 (40 to 241)	162127 (89.3%)	10.99
BA1274	176	506053	472 (0.36)	117999 (88.94)	Escherichia coli	557 (0.42)	Citrobacter rodentium	206 (0.16)	Shigella boydii		132668	210 (40 to 241)	246508 (92.9)	8.97
BA1275	181	341921	3584 (1.32)	228921 (84.55)	Escherichia coli	651 (0.24)	Salmonella enterica	304 (0.11)	Enterobacteriaceae bacterium		270763	172 (40 to 241)	245373 (90.6%)	15.75
BA1279	180	341921	4851 (2.09)	194820 (84.06)	Escherichia coli	1379 (0.59)	Salmonella enterica	653 (0.28)	Klebsiella pneumoniae		231772	190 (40 to 241)	191429 (82.6%)	12.94
BA1287	179	211398	3644 (1.75)	171623 (82.47)	Escherichia coli	3579 (1.72)	Salmonella enterica	374 (0.18)	Citrobacter rodentium		208111	167 (40 to 241)	173151 (83.2%)	10.92
BA1292	180.5	211398	628 (0.37)	145912 (85.87)	Escherichia coli	215 (0.13)	Klebsiella oxytoca	89 (0.05)	Salmonella enterica		169918	195 (40 to 241)	149177 (87.8%)	10.3
BA1293	186	211746	2952 (0.58)	439874 (86.68)	Escherichia coli	299 (0.06)	Shigella sonnei	197 (0.04)	Enterobacteria phage		507451	189 (40 to 241)	450244 (88.7%)	29.91
BA1295	190.5	211746	4732 (0.76)	511505 (82.01)	Escherichia coli	15273 (2.45)	Proteus mirabilis	1101 (0.18)	Salmonella enterica		623741	179 (40 to 241)	554002 (88.8%)	35.57
BA130	195	266808	4182 (0.29)	1285002 (88.87)	Escherichia coli	1338 (0.09)	Enterobacter aerogenes	1337 (0.09)	Salmonella enterica		1445971	141 (43 to 141)	1336614 (92.4%)	72.81
BA1320	180	266808	1079 (0.49)	194267 (87.46)	Escherichia coli	270 (0.12)	Enterobacter cloacae	148 (0.07)	Salmonella enterica		222121	198 (40 to 241)	201830 (90.9%)	14.08
BA1327	169.5	222497	630 (0.39)	141187 (87.36)	Escherichia coli	560 (0.35)	Escherichia phage	75 (0.05)	Salmonella enterica		161610	208 (40 to 241)	145067 (89.8%)	10.24
BA133	178.5	222497	6217 (0.38)	1443952 (88.93)	Escherichia coli	2313 (0.14)	Shigella sonnei	1220 (0.08)	Klebsiella pneumoniae		1623658	141 (42 to 141)	1466144 (90.3%)	80.19
BA1341	185	194607	552 (0.21)	227255 (88.38)	Escherichia coli	181 (0.07)	Rahnella sp.	177 (0.07)	Salmonella enterica		257134	208 (40 to 241)	239578 (93.2%)	17.01
BA1344	182.5	194607	2844 (1.34)	185479 (87.14)	Escherichia coli	543 (0.26)	Salmonella enterica	274 (0.13)	Enterobacteriaceae bacterium		212842	197 (40 to 241)	192831 (90.6%)	13.5
BA1345	181.5	139470	1704 (0.79)	183736 (85.02)	Escherichia coli	307 (0.14)	Citrobacter rodentium	255 (0.12)	Pectobacterium sp.		216105	189 (40 to 241)	187881 (86.9%)	12.88
BA1347	191.5	139470	25804 (2.62)	839349 (85.13)	Escherichia coli	754 (0.08)	Rahnella sp.	606 (0.06)	Citrobacter rodentium		985960	191 (40 to 241)	870709 (88.3%)	58.98
BA1353	195	295230	4389 (0.45)	798969 (82.76)	Escherichia coli	5533 (0.57)	Salmonella enterica	1994 (0.21)	Aeromonas hydrophila		965397	141 (40 to 141)	930810 (96.4%)	45.31
BA1355	179.5	295230	4830 (0.45)	889401 (82.55)	Escherichia coli	1210 (0.11)	Shigella sonnei	287 (0.03)	Erwinia tasmaniensis		1077421	141 (40 to 141)	1052178 (97.7%)	50.2
BA1368	171.5	248318	31988 (2.25)	1127915 (79.49)	Escherichia coli	6747 (0.48)	Salmonella enterica	2183 (0.15)	Klebsiella pneumoniae		1418876	141 (40 to 141)	1298791 (91.5%)	61.48
BA1387	178	248318	14128 (1.15)	1012680 (82.36)	Escherichia coli	1304 (0.11)	Salmonella enterica	875 (0.07)	Enterobacter cloacae		1229532	141 (40 to 141)	1149821 (93.5%)	56.38
BA1390	182.5	227387	6296 (0.6)	882143 (83.48)	Escherichia coli	533 (0.05)	Klebsiella pneumoniae	437 (0.04)	Salmonella enterica		1056650	141 (40 to 141)	969711 (91.8%)	47.68
BA1391	175.5	227387	5762 (0.63)	773865 (84.21)	Escherichia coli	1109 (0.12)	Enterobacter cloacae	448 (0.05)	Rahnella sp.		918944	141 (40 to 141)	850468 (92.5%)	42
BA1393	169	181301	5890 (0.51)	961825 (83.63)	Escherichia coli	973 (0.08)	Klebsiella pneumoniae	754 (0.07)	Escherichia fergusonii		1150047	141 (40 to 141)	1062417 (92.4%)	52.35
BA1397	178	181301	5078 (0.6)	699399 (83.17)	Escherichia coli	341 (0.04)	Erwinia tasmaniensis	260 (0.03)	Enterobacter aerogenes		840966	141 (40 to 141)	804434 (95.7%)	39.51
BA1404	185	544640	9939 (0.95)	871780 (83.45)	Escherichia coli	1026 (0.1)	Enterobacter cloacae	513 (0.05)	Salmonella enterica		1044663	141 (40 to 141)	961753 (92.1%)	48.23
BA1408	182.5	544640	10702 (1.61)	571540 (86.1)	Escherichia coli	1053 (0.16)	Salmonella enterica	832 (0.13)	Enterobacteriaceae bacterium		663821	141 (40 to 141)	643693 (97%)	32.6
BA1413	178.5	677099	8069 (0.73)	925734 (83.99)	Escherichia coli	612 (0.06)	Shigella flexneri	357 (0.03)	Enterobacter aerogenes		1102234	141 (40 to 141)	1017176 (92.3%)	49.71
BA1418	175	677099	4476 (0.62)	618258 (85.9)	Escherichia coli	1686 (0.23)	Enterobacteria phage	467 (0.06)	Escherichia fergusonii		719743	141 (40 to 141)	664287 (92.3%)	33.29
BA1422	174	1451534	12553 (1.78)	586479 (83.33)	Escherichia coli	370 (0.05)	Salmonella enterica	323 (0.05)	Rahnella sp.		703837	141 (40 to 141)	646310 (91.8%)	32.08
BA1431	155.5	1451534	4069 (0.46)	740657 (83.5)	Escherichia coli	1662 (0.19)	Citrobacter rodentium	892 (0.1)	Salmonella enterica		887031	141 (40 to 141)	831114 (93.7%)	41.37
BA1435	151	236145	5142 (0.57)	741502 (81.84)	Escherichia coli	3324 (0.37)	Salmonella enterica	1297 (0.14)	Citrobacter rodentium		906051	141 (40 to 141)	814521 (89.9%)	39.9
BA1441	176	236145	6928 (0.4)	1257850 (71.88)	Escherichia coli	833 (0.05)	Salmonella enterica	720 (0.04)	Yersinia phage		1750014	103 (40 to 141)	1566744 (89.5%)	57.84
BA1442	187.5	171112	8398 (0.85)	829811 (83.89)	Escherichia coli	2195 (0.22)	Salmonella enterica	1163 (0.12)	Enterobacteriaceae bacterium		989223	141 (40 to 141)	912790 (92.3%)	43.38
BA1446	189.5	171112	4128 (0.42)	818224 (83.22)	Escherichia coli	766 (0.08)	Salmonella enterica	728 (0.07)	Enterobacter aerogenes		983181	141 (40 to 141)	942432 (95.9%)	44.7
BA1447	189.5	1637677	4792 (0.45)	900540 (83.94)	Escherichia coli	996 (0.09)	Salmonella enterica	810 (0.08)	Enterobacter aerogenes		1072857	141 (40 to 141)	1011888 (94.3%)	49.5
BA1458	162.5	1637677	4946 (0.54)	763231 (83.62)	Escherichia coli	1626 (0.18)	Salmonella enterica	792 (0.09)	Shigella flexneri		912700	141 (40 to 141)	863577 (94.6%)	41.66
BA1477	151	272388	21735 (6.06)	281808 (78.6)	Escherichia coli	1435 (0.4)	Shigella flexneri	1003 (0.28)	Shigella boydii		358527	141 (40 to 141)	277091 (77.3%)	14.18
BA1482	178.5	272388	9849 (1.45)	582685 (85.84)	Escherichia coli	3033 (0.45)	Yersinia phage	437 (0.06)	Shigella flexneri		678825	141 (40 to 141)	615812 (90.7%)	32.51
BA1490	190.5	226445	6858 (0.85)	679633 (84.6)	Escherichia coli	4202 (0.52)	Citrobacter rodentium	1911 (0.24)	Shigella boydii		803312	141 (40 to 141)	703942 (87.6%)	36.92
BA1496	188.5	226445	4419 (0.46)	821860 (85.31)	Escherichia coli	1165 (0.12)	Enterobacter cloacae	329 (0.03)	Shigella sonnei		963416	141 (40 to 141)	870240 (90.3%)	45.52
BA1507	188.5	230749	8147 (0.81)	853743 (84.72)	Escherichia coli	5002 (0.5)	Shigella boydii	3196 (0.32)	Citrobacter rodentium		1007676	141 (40 to 141)	899955 (89.3%)	47.49
BA1509	187	230749	6816 (0.98)	595341 (85.51)	Escherichia coli	3732 (0.54)	Shigella sonnei	1416 (0.2)	Salmonella enterica		696233	141 (40 to 141)	612800 (88%)	31.7
BA1511	185.5	1055199	4253 (0.37)	982352 (85.87)	Escherichia coli	1245 (0.11)	Enterobacter aerogenes	942 (0.08)	Salmonella enterica		1144046	141 (40 to 141)	1025528 (89.6%)	53.82
BA1512	186.5	1055199	2463 (0.3)	698927 (84.86)	Escherichia coli	825 (0.1)	Enterobacter aerogenes	534 (0.06)	Klebsiella pneumoniae		823657	141 (40 to 141)	745457 (90.5%)	38.01
BA1517	182.5	981928	4889 (0.51)	816466 (85.92)	Escherichia coli	2184 (0.23)	Salmonella enterica	2099 (0.22)	Enterobacter aerogenes		950297	141 (40 to 141)	850199 (89.5%)	44.11
BA1542	152.5	981928	8853 (0.98)	769875 (84.9)	Escherichia coli	6359 (0.7)	Salmonella enterica	517 (0.06)	Shigella sonnei		906817	141 (40 to 141)	740355 (81.6%)	39.17
BA1543	141	1095279	4195 (0.54)	661544 (84.37)	Escherichia coli	1130 (0.14)	Citrobacter rodentium	1055 (0.13)	Pectobacterium sp.		784055	141 (40 to 141)	707339 (90.2%)	36.9
BA155	140.5	1095279	1190 (0.18)	575622 (86.92)	Escherichia coli	11898 (1.8)	Proteus mirabilis	783 (0.12)	Enterobacter cloacae		662232	141 (40 to 141)	602963 (91.1%)	32.96
BA1553	140	1449929	2338 (0.45)	453580 (87.33)	Escherichia coli	723 (0.14)	Citrobacter rodentium	385 (0.07)	Pectobacterium sp.		519404	141 (40 to 141)	463565 (89.2%)	24.66
BA156	139	1449929	9508 (0.49)	1713166 (88.13)	Escherichia coli	4941 (0.25)	Enterobacteria phage	375 (0.02)	Erwinia tasmaniensis		1943903	141 (44 to 141)	1757013 (90.4%)	96.3
BA1561	138.5	1243003	28151 (2.95)	800022 (83.75)	Escherichia coli	2875 (0.3)	Salmonella enterica	2037 (0.21)	Klebsiella pneumoniae		955223	141 (40 to 141)	828538 (86.7%)	43.78
BA1570	140	1243003	3512 (0.5)	598158 (85.93)	Escherichia coli	631 (0.09)	Salmonella enterica	410 (0.06)	Rahnella sp.		696135	141 (40 to 141)	618249 (88.8%)	32.38
BA1575	141.5	1062550	22930 (2.34)	812603 (82.95)	Escherichia coli	4398 (0.45)	Salmonella enterica	1097 (0.11)	Klebsiella pneumoniae		979573	141 (40 to 141)	807240 (82.4%)	41.55
BA1581	142.5	1062550	3054 (0.34)	741443 (83.21)	Escherichia coli	13756 (1.54)	Proteus mirabilis	886 (0.1)	Salmonella enterica		891063	141 (40 to 141)	800695 (89.9%)	41.52
BA1585	143	928603	6244 (0.53)	996009 (84.45)	Escherichia coli	5084 (0.43)	Salmonella enterica	691 (0.06)	Enterobacter cloacae		1179472	141 (40 to 141)	1086756 (92.1%)	55.97
BA1588	143.5	928603	9398 (0.5)	1350726 (72.44)	Escherichia coli	1146 (0.06)	Enterobacter aerogenes	1122 (0.06)	Salmonella enterica		1864681	101 (40 to 141)	1754504 (94.1%)	61.36
BA1593	144	1168164	13418 (0.95)	1033998 (73.36)	Escherichia coli	1242 (0.09)	Salmonella enterica	466 (0.03)	Klebsiella pneumoniae		1409502	107 (40 to 141)	1337980 (94.9%)	48.84
BA16	143	1168164	18034 (2.16)	704927 (84.35)	Escherichia coli	6221 (0.74)	Enterobacter cloacae	4289 (0.51)	Salmonella enterica		835729	119 (51 to 141)	744302 (89.1%)	40.74
BA1606	142	848811	5536 (0.5)	948391 (86.08)	Escherichia coli	620 (0.06)	Rahnella sp.	452 (0.04)	Salmonella enterica		1101808	141 (40 to 141)	995197 (90.3%)	52.09
BA1637	143	848811	12170 (0.81)	1070730 (71.28)	Escherichia coli	521 (0.03)	Salmonella enterica	332 (0.02)	Citrobacter rodentium		1502216	119 (40 to 141)	1429470 (95.2%)	47.65
BA164	144	1066556	8402 (1.06)	707885 (89.3)	Escherichia coli	1189 (0.15)	Klebsiella pneumoniae	470 (0.06)	Rahnella sp.		792696	141 (41 to 141)	743096 (93.7%)	40.68
BA166	142.5	1066556	4185 (0.32)	1179279 (89.08)	Escherichia coli	1336 (0.1)	Enterobacter cloacae	504 (0.04)	Salmonella enterica		1323772	141 (40 to 141)	1244826 (94%)	68.2
BA167	141.5	669850	3044 (0.3)	901006 (88.32)	Escherichia coli	1025 (0.1)	Salmonella enterica	964 (0.09)	Enterobacter aerogenes		1020168	123 (43 to 141)	927855 (91%)	50.76
BA1688	144	669850	13756 (0.81)	1207840 (71.07)	Escherichia coli	1852 (0.11)	Salmonella enterica	808 (0.05)	Enterobacter aerogenes		1699463	123 (40 to 141)	1567043 (92.2%)	56.56
BA176	146	1116519	4057 (0.68)	501539 (84.61)	Escherichia coli	1775 (0.3)	Enterobacteria phage	634 (0.11)	Klebsiella pneumoniae		592770	141 (40 to 141)	506627 (85.5%)	27.73
BA177	144.5	1116519	3936 (0.22)	1553632 (88.27)	Escherichia coli	1922 (0.11)	Enterobacter aerogenes	1435 (0.08)	Salmonella enterica		1760069	141 (46 to 141)	1613801 (91.7%)	88.26
BA178	143.5	727880	1990 (0.19)	917382 (89.19)	Escherichia coli	411 (0.04)	Escherichia fergusonii	400 (0.04)	Salmonella enterica		1028599	141 (52 to 141)	958969 (93.2%)	52.52
BA1843	144.5	727880	6348 (0.64)	829583 (83.39)	Escherichia coli	737 (0.07)	Klebsiella oxytoca	586 (0.06)	Escherichia fergusonii		994865	141 (40 to 141)	899246 (90.4%)	46.44
BA187	145	713060	2578 (0.22)	1034751 (88.67)	Escherichia coli	1323 (0.11)	Enterobacter aerogenes	1069 (0.09)	Salmonella enterica		1166926	141 (40 to 141)	1062545 (91.1%)	58.12
BA2000	144	713060	16726 (1.56)	892630 (83.14)	Escherichia coli	3411 (0.32)	Salmonella enterica	1261 (0.12)	Enterobacter aerogenes		1073650	141 (40 to 141)	979970 (91.3%)	52.49
BA203	143	891524	7213 (0.6)	1052233 (88.07)	Escherichia coli	2337 (0.2)	Enterobacter cloacae	653 (0.05)	Rahnella sp.		1194744	141 (44 to 141)	1073979 (89.9%)	58.77
BA2055	143.5	891524	14889 (1.16)	1067096 (83.18)	Escherichia coli	354 (0.03)	Erwinia tasmaniensis	281 (0.02)	Shigella boydii		1282844	141 (40 to 141)	1198720 (93.4%)	64.17
BA2056	144	914547	10653 (0.66)	1199225 (74.85)	Escherichia coli	9180 (0.57)	Salmonella enterica	580 (0.04)	Klebsiella pneumoniae		1602249	116 (40 to 141)	1509287 (94.2%)	58.83
BA2057	143.5	914547	2296 (0.57)	337151 (83.97)	Escherichia coli	143 (0.04)	Salmonella enterica	111 (0.03)	Erwinia tasmaniensis		401519	141 (40 to 141)	361345 (90%)	18.18
BA2065	143	3369186	4946 (0.66)	612087 (81.69)	Escherichia coli	1349 (0.18)	Salmonella enterica	951 (0.13)	Enterobacteriaceae bacterium		749250	140 (40 to 141)	692896 (92.5%)	32.04
BA2075	109.5	3369186	10693 (0.49)	1716499 (78.47)	Escherichia coli	1085 (0.05)	Shigella sonnei	674 (0.03)	Salmonella enterica		2187570	140 (40 to 141)	1967406 (89.9%)	88.78
BA2078	92	1001201	15935 (1.45)	808835 (73.5)	Escherichia coli	779 (0.07)	Enterobacter asburiae	641 (0.06)	Klebsiella pneumoniae		1100524	111 (40 to 141)	973509 (88.5%)	37.01
BA2079	125	1001201	8617 (0.72)	890431 (74.8)	Escherichia coli	4685 (0.39)	Salmonella enterica	583 (0.05)	Citrobacter rodentium		1190420	120 (40 to 141)	1125655 (94.6%)	45.22
BA2080	142	992849	13853 (0.87)	1289794 (81.25)	Escherichia coli	3503 (0.22)	Citrobacter rodentium	3149 (0.2)	Shigella sonnei		1587359	141 (40 to 141)	1420381 (89.5%)	72.53
BA2081	141.5	992849	4123 (0.26)	1138000 (70.79)	Escherichia coli	83 (0.01)	Enterobacter cloacae	81 (0.01)	Shigella boydii		1607683	87 (40 to 141)	1574179 (97.9%)	48.55
BA2082	141	1086666	29132 (0.85)	2355637 (68.72)	Escherichia coli	7182 (0.21)	Salmonella enterica	1729 (0.05)	Shigella boydii		3427887	88 (40 to 141)	2975936 (86.8%)	95.76
BA2088	142	1086666	4586 (0.55)	697258 (82.95)	Escherichia coli	292 (0.03)	Enterobacter aerogenes	226 (0.03)	Erwinia tasmaniensis		840533	141 (40 to 141)	772716 (91.9%)	41.46
BA2090	143	922517	10440 (1.1)	784989 (82.76)	Escherichia coli	2797 (0.29)	Enterobacter cloacae	2075 (0.22)	Salmonella enterica		948488	141 (40 to 141)	867181 (91.4%)	46.7
BA2091	142.5	922517	8926 (1.2)	612841 (82.44)	Escherichia coli	2414 (0.32)	Enterobacter cloacae	1777 (0.24)	Salmonella enterica		743343	141 (40 to 141)	673197 (90.6%)	36.18
BA2097	142	363052	5010 (0.26)	1497122 (78.11)	Escherichia coli	6920 (0.36)	Shigella boydii	1018 (0.05)	Salmonella enterica		1916664	140 (40 to 141)	1751150 (91.4%)	79.07
BA2098	142.5	363052	12611 (0.4)	2276533 (72.11)	Escherichia coli	666 (0.02)	Shigella flexneri	563 (0.02)	Enterobacter aerogenes		3156874	93 (40 to 141)	2856504 (90.5%)	93.81
BA210	143	683228	9769 (0.71)	1219570 (88.51)	Escherichia coli	1654 (0.12)	Salmonella enterica	1561 (0.11)	Enterobacter cloacae		1377839	141 (40 to 141)	1222348 (88.7%)	66.84
BA2102	145	683228	14665 (0.96)	1069423 (70.36)	Escherichia coli	4301 (0.28)	Citrobacter rodentium	1862 (0.12)	Shigella boydii		1520010	118 (40 to 141)	1370564 (90.2%)	47.06
BA2105	147	810274	10312 (0.81)	1011768 (79.46)	Escherichia coli	654 (0.05)	Escherichia fergusonii	541 (0.04)	Providencia stuartii		1273300	141 (40 to 141)	1140394 (89.6%)	51.94
BA2112	146.5	810274	9736 (0.95)	849988 (82.53)	Escherichia coli	2357 (0.23)	Salmonella enterica	1079 (0.1)	Enterobacteriaceae bacterium		1029893	141 (40 to 141)	931326 (90.4%)	49.84
BA2113	146	972196	10680 (1.3)	674786 (82.21)	Escherichia coli	2648 (0.32)	Enterobacter cloacae	2444 (0.3)	Salmonella enterica		820776	141 (40 to 141)	712834 (86.8%)	38.04
BA2121	145.5	972196	6527 (0.38)	1384545 (80.35)	Escherichia coli	1567 (0.09)	Enterobacter cloacae	521 (0.03)	Shigella flexneri		1723194	140 (40 to 141)	1588396 (92.2%)	76.21
BA2123	145	1014964	24712 (1.5)	1194945 (72.67)	Escherichia coli	7607 (0.46)	Salmonella enterica	1718 (0.1)	Enterobacteriaceae bacterium		1644374	105 (40 to 141)	1482256 (90.1%)	53.56
BA2133	145.5	1014964	29563 (0.94)	2312687 (73.75)	Escherichia coli	19080 (0.61)	Klebsiella pneumoniae	909 (0.03)	Rahnella sp.		3135825	116 (40 to 141)	2749034 (87.7%)	105.49
BA2134	146	705539	16668 (1.03)	1171880 (72.71)	Escherichia coli	955 (0.06)	Salmonella enterica	865 (0.05)	Escherichia fergusonii		1611785	103 (40 to 141)	1456506 (90.4%)	52.31
BA264	145	705539	6019 (0.93)	567283 (87.38)	Escherichia coli	5371 (0.83)	Salmonella enterica	852 (0.13)	Enterobacter cloacae		649237	141 (40 to 141)	572357 (88.2%)	31.29
BA306	144	1154420	2715 (0.41)	597083 (89.26)	Escherichia coli	670 (0.1)	Salmonella enterica	530 (0.08)	Enterobacter aerogenes		668930	141 (50 to 141)	612433 (91.6%)	33.32
BA307	144.5	1154420	5836 (0.48)	1074171 (87.86)	Escherichia coli	3444 (0.28)	Enterobacteria phage	541 (0.04)	Shigella dysenteriae		1222651	141 (40 to 141)	1086144 (88.8%)	59.18
BA337	145	837225	8343 (0.54)	1366194 (88.48)	Escherichia coli	829 (0.05)	Rahnella sp.	704 (0.05)	Salmonella enterica		1544025	141 (40 to 141)	1395604 (90.4%)	76.45
BA352	143	837225	34054 (2.14)	1386504 (86.95)	Escherichia coli	6280 (0.39)	Salmonella enterica	1482 (0.09)	Klebsiella pneumoniae		1594630	141 (40 to 141)	1482029 (92.9%)	81.16
BA377	141	960674	31072 (2.99)	894418 (85.96)	Escherichia coli	2050 (0.2)	Salmonella enterica	1865 (0.18)	Klebsiella pneumoniae		1040450	141 (41 to 141)	918388 (88.3%)	50.29
BA389	142.5	960674	24748 (1.47)	1435943 (85.14)	Escherichia coli	9481 (0.56)	Citrobacter rodentium	5195 (0.31)	Salmonella enterica		1686509	141 (40 to 141)	1474862 (87.5%)	80.6
BA392	144.5	913245	41021 (3.33)	1046613 (84.94)	Escherichia coli	10252 (0.83)	Salmonella enterica	2005 (0.16)	Citrobacter rodentium		1232179	141 (40 to 141)	1093956 (88.8%)	59.97
BA394	146	913245	8430 (0.65)	1145336 (88.51)	Escherichia coli	894 (0.07)	Shigella boydii	778 (0.06)	Shigella dysenteriae		1293968	141 (40 to 141)	1162316 (89.8%)	63.24
BA397	147	792078	2068 (0.2)	946231 (89.35)	Escherichia coli	5387 (0.51)	Shigella sonnei	555 (0.05)	Rahnella sp.		1058958	141 (45 to 141)	975619 (92.1%)	53.38
BA408	146	792078	3955 (0.33)	1062989 (88.63)	Escherichia coli	1176 (0.1)	Salmonella enterica	1155 (0.1)	Enterobacter aerogenes		1199312	141 (44 to 141)	1087277 (90.7%)	59.49
BA412	145	667416	14512 (0.83)	1535182 (88.21)	Escherichia coli	2541 (0.15)	Salmonella enterica	2270 (0.13)	Enterobacter cloacae		1740464	141 (40 to 141)	1549550 (89%)	84.76
BA417	148	667416	5825 (0.66)	773867 (88.24)	Escherichia coli	1584 (0.18)	Salmonella enterica	1038 (0.12)	Enterobacteriaceae bacterium		877035	141 (50 to 141)	788134 (89.9%)	42.98
BA418	151	523585	7034 (0.36)	1749223 (88.65)	Escherichia coli	1864 (0.09)	Salmonella enterica	1163 (0.06)	Rahnella sp.		1973164	141 (44 to 141)	1740171 (88.2%)	95.31
BA42	149	523585	7272 (0.3)	2122272 (86.81)	Escherichia coli	2290 (0.09)	Enterobacter aerogenes	2249 (0.09)	Salmonella enterica		2444631	141 (40 to 141)	2208577 (90.3%)	120.82
BA43	147	1960408	2062 (0.29)	628983 (89.32)	Escherichia coli	730 (0.1)	Enterobacter aerogenes	657 (0.09)	Salmonella enterica		704191	141 (40 to 141)	644178 (91.5%)	35.23
BA434	149	1960408	8954 (0.37)	2127599 (87.75)	Escherichia coli	2388 (0.1)	Salmonella enterica	2320 (0.1)	Enterobacter aerogenes		2424573	141 (40 to 141)	2204571 (90.9%)	120.62
BA435	151	961787	4363 (0.34)	1128594 (89.08)	Escherichia coli	1687 (0.13)	Shigella sonnei	95 (0.01)	Shigella dysenteriae		1266924	141 (42 to 141)	1178500 (93%)	64.58
BA437	148.5	961787	9169 (0.42)	1844743 (85.21)	Escherichia coli	18938 (0.87)	Salmonella enterica	17080 (0.79)	Shigella boydii		2164839	141 (40 to 141)	1883327 (87%)	103.18
BA44	146	702897	2921 (0.24)	1080034 (89.3)	Escherichia coli	1542 (0.13)	Shigella sonnei	298 (0.02)	Escherichia phage		1209481	141 (40 to 141)	1087366 (89.9%)	59.6
BA440	145.5	702897	5200 (0.49)	932007 (88.16)	Escherichia coli	1854 (0.18)	Shigella boydii	1032 (0.1)	Enterobacter cloacae		1057124	141 (40 to 141)	950426 (89.9%)	51.96
BA445	145	992207	16293 (0.99)	1438945 (87.18)	Escherichia coli	3511 (0.21)	Enterobacteria phage	1846 (0.11)	Enterobacter cloacae		1650550	141 (40 to 141)	1460909 (88.5%)	79.93
BA446	144	992207	9850 (0.54)	1606666 (88.02)	Escherichia coli	1569 (0.09)	Klebsiella pneumoniae	1349 (0.07)	Salmonella enterica		1825397	141 (41 to 141)	1675064 (91.8%)	91.63
BA461	143	900616	9149 (0.37)	2173160 (88.06)	Escherichia coli	1659 (0.07)	Enterobacter aerogenes	782 (0.03)	Yersinia pestis		2467897	141 (40 to 141)	2225500 (90.2%)	121.4
BA464	143.5	900616	32177 (1.36)	2047068 (86.79)	Escherichia coli	6470 (0.27)	Klebsiella pneumoniae	2398 (0.1)	Salmonella enterica		2358552	141 (43 to 141)	1985039 (84.2%)	108.52
BA47	144	1193118	4046 (0.26)	1376664 (88.23)	Escherichia coli	1804 (0.12)	Enterobacter aerogenes	1447 (0.09)	Salmonella enterica		1560395	141 (40 to 141)	1427240 (91.5%)	78.08
BA487	143.5	1193118	6149 (0.48)	1139228 (89.37)	Escherichia coli	1516 (0.12)	Salmonella enterica	906 (0.07)	Klebsiella pneumoniae		1274708	141 (40 to 141)	1130707 (88.7%)	61.54
BA490	143	2013851	30640 (1.27)	2066541 (85.97)	Escherichia coli	4421 (0.18)	Klebsiella pneumoniae	3127 (0.13)	Enterobacter cloacae		2403830	141 (40 to 141)	2095350 (87.2%)	114.53
BA494	124.5	2013851	49931 (2.86)	1499280 (85.93)	Escherichia coli	3960 (0.23)	Shigella sonnei	3530 (0.2)	Shigella boydii		1744709	141 (40 to 141)	1450536 (83.1%)	79.11
BA496	106.5	1592197	6400 (0.35)	1574230 (86.64)	Escherichia coli	10702 (0.59)	Salmonella enterica	6354 (0.35)	Shigella boydii		1816920	141 (41 to 141)	1650295 (90.8%)	90.46
BA497	106	1592197	4294 (0.35)	1072762 (88.22)	Escherichia coli	1176 (0.1)	Salmonella enterica	1094 (0.09)	Enterobacter aerogenes		1216058	141 (45 to 141)	1105379 (90.9%)	60.49
BA515	105.5	839338	4762 (0.33)	1259842 (87.68)	Escherichia coli	1353 (0.09)	Salmonella enterica	1334 (0.09)	Enterobacter aerogenes		1436892	141 (40 to 141)	1308695 (91.1%)	71.61
BA517	128.5	839338	5253 (0.28)	1625880 (87.83)	Escherichia coli	1785 (0.1)	Enterobacter aerogenes	1693 (0.09)	Salmonella enterica		1851062	141 (40 to 141)	1680109 (90.8%)	91.91
BA523	151	1112519	11878 (0.86)	1207295 (87.18)	Escherichia coli	1855 (0.13)	Salmonella enterica	1309 (0.09)	Enterobacter aerogenes		1384819	141 (45 to 141)	1244571 (89.9%)	67.69
BA575	148	1112519	2965 (0.4)	671103 (90.13)	Escherichia coli	993 (0.13)	Enterobacteriaceae bacterium	285 (0.04)	Salmonella enterica		744617	141 (46 to 141)	691211 (92.8%)	37.71
BA655	145	1697475	5292 (0.39)	1189390 (88.34)	Escherichia coli	7533 (0.56)	Salmonella enterica	2269 (0.17)	Shigella boydii		1346364	141 (40 to 141)	1243617 (92.4%)	68.11
BA669	122.5	1697475	489 (0.04)	1196777 (89.84)	Escherichia coli	423 (0.03)	Salmonella enterica	312 (0.02)	Erwinia tasmaniensis		1332069	141 (46 to 141)	1239845 (93.1%)	67.97
BA68	101	797318	12508 (0.7)	1577757 (87.72)	Escherichia coli	10218 (0.57)	Salmonella enterica	2263 (0.13)	Enterobacteriaceae bacterium		1798580	141 (42 to 141)	1598438 (88.9%)	87.36
BA694	126.5	797318	7006 (1.31)	450442 (84.47)	Escherichia coli	1333 (0.25)	Salmonella enterica	621 (0.12)	Enterobacteriaceae bacterium		533247	180 (40 to 241)	456565 (85.6%)	29.13
BA70	151	1334525	4058 (0.43)	845475 (88.74)	Escherichia coli	1137 (0.12)	Enterobacter cloacae	500 (0.05)	Rahnella sp.		952719	141 (52 to 141)	875851 (91.9%)	47.95
BA730	151	1334525	7854 (2.02)	325399 (83.58)	Escherichia coli	1445 (0.37)	Salmonella enterica	423 (0.11)	Klebsiella pneumoniae		389336	175 (40 to 241)	348883 (89.6%)	22.02
BA810	151	1033998	2169 (0.34)	550006 (86.45)	Escherichia coli	765 (0.12)	Enterobacter aerogenes	764 (0.12)	Salmonella enterica		636218	187 (40 to 241)	578969 (91%)	38.5
BA829	151	1033998	2094 (0.44)	394363 (82.43)	Escherichia coli	662 (0.14)	Salmonella enterica	531 (0.11)	Enterobacter aerogenes		478407	160 (40 to 241)	429065 (89.7%)	25.07
BA871	151	1909967	2016 (0.38)	442697 (84.45)	Escherichia coli	836 (0.16)	Salmonella enterica	529 (0.1)	Enterobacter aerogenes		524210	173 (40 to 241)	476505 (90.9%)	29.38
BA876	128	1909967	3240 (0.71)	383491 (83.84)	Escherichia coli	1012 (0.22)	gamma proteobacterium	530 (0.12)	Enterobacter cloacae		457429	171 (40 to 241)	414301 (90.6%)	25.31
BA901	106.5	599627	17497 (3.14)	468491 (83.96)	Escherichia coli	4853 (0.87)	Salmonella enterica	1299 (0.23)	Citrobacter rodentium		557962	182 (40 to 241)	481728 (86.3%)	31.23
BA909	129.5	599627	1686 (0.34)	434054 (86.41)	Escherichia coli	763 (0.15)	Salmonella enterica	552 (0.11)	Enterobacter aerogenes		502338	189 (40 to 241)	453502 (90.3%)	30.25
BA910	151	1793913	2175 (0.39)	476753 (85.86)	Escherichia coli	1770 (0.32)	Salmonella enterica	644 (0.12)	Enterobacter aerogenes		555244	186 (40 to 241)	497778 (89.7%)	32.8
BA942	151	1793913	3568 (0.72)	409333 (82.62)	Escherichia coli	460 (0.09)	Klebsiella pneumoniae	326 (0.07)	Salmonella enterica		495413	160 (40 to 241)	441301 (89.1%)	25.6
