# Supplementary material for: Genomic epidemiology reveals geographical clustering of multidrug-resistant Escherichia coli ST131 associated with bacteraemia in Wales
Source: Nat Commun. 2024 Feb 14;15:1371. doi: 10.1038/s41467-024-45608-1 (PMC10866875; doi:10.1038/s41467-024-45608-1)
Supplement: Supplementary file 6 — Supplementary Data 3 [file 41467_2024_45608_MOESM6_ESM.xlsx]

## Sheet: Supplementary Data 3
Supplementary Data 3. Quality control metrics for 15 Welsh isolates excluded from this investigation
	Raw data										Quality control
Strain	Average read length	Total reads (pairs)	No. reads unclassified (%)	No. reads Species #1 (%)	Species #1	No. reads Species #2 (%)	Species #2	No. reads Species #3 (%)	Species #3	Species #4	Total reads (pairs) after trimming	Median (range) read length (base pair)	No. mapped reads (%)	Estimated coverage (-fold)
BA1123	180	428932	1698 (0.6)	248870 (87.44)	Escherichia coli	216 (0.08)	Salmonella enterica	131 (0.05)	Klebsiella oxytoca		284629	187 (40 to 241)	249420 (87.6%)	16.59
BA1128	181.5	428932	3279 (1.28)	224795 (87.98)	Escherichia coli	362 (0.14)	Salmonella enterica	351 (0.14)	Enterobacter aerogenes		255495	190 (40 to 241)	229146 (89.7%)	15.49
BA1170	181	271801	2574 (0.8)	280222 (87.14)	Escherichia coli	167 (0.05)	Enterobacter aerogenes	166 (0.05)	Salmonella enterica		321579	187 (40 to 241)	287241 (89.3%)	19.24
BA1214	180.5	1171404	1067 (0.54)	170243 (85.73)	Escherichia coli	37 (0.02)	Shigella boydii	32 (0.02)	Erwinia tasmaniensis		198583	199 (40 to 241)	177479 (89.4%)	12.35
BA1215	153.5	1171404	857 (0.42)	178868 (88.6)	Escherichia coli	127 (0.06)	Shigella sonnei	82 (0.04)	Enterobacteria phage		201887	212 (40 to 241)	181523 (89.9%)	13.17
BA1256	151	901722	811 (0.39)	182237 (87.36)	Escherichia coli	122 (0.06)	Salmonella enterica	46 (0.02)	Klebsiella pneumoniae		208605	198 (40 to 241)	186531 (89.4%)	12.89
BA1257	151	506053	1278 (0.7)	152032 (83.77)	Escherichia coli	1542 (0.85)	Shigella sonnei	1060 (0.58)	Citrobacter rodentium		181480	189 (40 to 241)	162127 (89.3%)	10.99
BA1274	176	506053	472 (0.36)	117999 (88.94)	Escherichia coli	557 (0.42)	Citrobacter rodentium	206 (0.16)	Shigella boydii		132668	210 (40 to 241)	246508 (92.9)	8.97
BA1292	180.5	211398	628 (0.37)	145912 (85.87)	Escherichia coli	215 (0.13)	Klebsiella oxytoca	89 (0.05)	Salmonella enterica		169918	195 (40 to 241)	149177 (87.8%)	10.3
BA1320	180	266808	1079 (0.49)	194267 (87.46)	Escherichia coli	270 (0.12)	Enterobacter cloacae	148 (0.07)	Salmonella enterica		222121	198 (40 to 241)	201830 (90.9%)	14.08
BA1327	169.5	222497	630 (0.39)	141187 (87.36)	Escherichia coli	560 (0.35)	Escherichia phage	75 (0.05)	Salmonella enterica		161610	208 (40 to 241)	145067 (89.8%)	10.24
BA1341	185	194607	552 (0.21)	227255 (88.38)	Escherichia coli	181 (0.07)	Rahnella sp.	177 (0.07)	Salmonella enterica		257134	208 (40 to 241)	239578 (93.2%)	17.01
BA1345	181.5	139470	1704 (0.79)	183736 (85.02)	Escherichia coli	307 (0.14)	Citrobacter rodentium	255 (0.12)	Pectobacterium sp.		216105	189 (40 to 241)	187881 (86.9%)	12.88
BA1477	151	272388	21735 (6.06)	281808 (78.6)	Escherichia coli	1435 (0.4)	Shigella flexneri	1003 (0.28)	Shigella boydii		358527	141 (40 to 141)	277091 (77.3%)	14.18
BA2057	143.5	914547	2296 (0.57)	337151 (83.97)	Escherichia coli	143 (0.04)	Salmonella enterica	111 (0.03)	Erwinia tasmaniensis		401519	141 (40 to 141)	361345 (90%)	18.18
