# Supplementary material for: Genomic epidemiology reveals geographical clustering of multidrug-resistant Escherichia coli ST131 associated with bacteraemia in Wales
Source: Nat Commun. 2024 Feb 14;15:1371. doi: 10.1038/s41467-024-45608-1 (PMC10866875; doi:10.1038/s41467-024-45608-1)
Supplement: Supplementary file 7 — Supplementary Data 4 [file 41467_2024_45608_MOESM7_ESM.xlsx]

## Sheet: Supplementary Data 4
Supplementary Data 4. De novo assembly metrics for 142 Welsh isolates
	de novo assembly
Strain	No. contigs (min=1,000)	Largest contig (base pairs)	Total length (base pairs)	GC (%)	N50	GenBank ID
BA108	59	708471	5228742	50.73	375014	JAHBJK000000000
BA1110	289	170001	5163895	50.94	37542	JAHBMG000000000
BA1112	373	95520	5133034	50.88	26288	JAHBMF000000000
BA115	60	709412	5252089	50.66	225814	JAHBMC000000000
BA116	62	509140	5137252	50.8	225914	JAHBMB000000000
BA1165	283	135595	5163615	50.89	37638	JAHBMA000000000
BA1243	897	26516	4747308	51.27	7502	JAHBLW000000000
BA1275	461	75760	5000323	50.98	16543	JAHBLS000000000
BA1279	668	55312	4958370	51	10998	JAHBLR000000000
BA1287	993	27248	4772761	51.1	6422	JAHBLQ000000000
BA1293	260	129089	5334146	50.85	43134	JAHBLO000000000
BA1295	345	120028	5215129	51.01	27698	JAHBLN000000000
BA130	57	627410	4995114	50.73	272278	JAHBLM000000000
BA133	71	881216	5290074	50.66	224811	JAHBLJ000000000
BA1344	523	62702	4987869	50.94	14544	JAHBLH000000000
BA1347	119	229742	5095120	50.77	89952	JAHBLF000000000
BA1353	66	340884	5110261	50.72	192060	JAHBLE000000000
BA1355	62	711042	5130152	50.8	253431	JAHBLD000000000
BA1368	79	643826	5281069	50.68	229569	JAHBLC000000000
BA1387	84	330804	5233184	50.67	182110	JAHBLB000000000
BA1390	100	431211	5080851	50.66	221214	JAHBLA000000000
BA1391	63	376585	5149818	50.75	210310	JAHBRT000000000
BA1393	79	581718	5015343	50.67	349741	JAHBKZ000000000
BA1397	88	351271	5220217	50.8	197411	JAHBKY000000000
BA1404	90	302930	5279705	50.67	157134	JAHBKX000000000
BA1408	34	522520	4785837	50.67	284015	JAHBKW000000000
BA1413	127	418964	5290467	50.61	238152	JAHBKV000000000
BA1418	116	349984	5055916	50.67	190563	JAHBKU000000000
BA1422	110	308389	5262004	50.71	142864	JAHBKT000000000
BA1431	88	421857	5052865	50.7	188140	JAHBKS000000000
BA1435	108	454613	5476377	50.66	159076	JAHBKR000000000
BA1441	89	360712	5110031	50.74	145320	JAHBKQ000000000
BA1442	94	424783	5209293	50.49	156584	JAHBKP000000000
BA1446	75	644226	5199739	50.65	226804	JAHBKO000000000
BA1447	102	507247	5303113	50.67	173701	JAHBKN000000000
BA1458	85	437059	5140634	50.79	182682	JAHBKM000000000
BA1482	77	361293	5077900	50.69	203840	JAHBKK000000000
BA1490	95	383211	5279717	50.65	191129	JAHBKJ000000000
BA1496	98	386983	5254168	50.76	162946	JAHBKI000000000
BA1507	130	220930	5166617	50.76	108396	JAHBKH000000000
BA1509	65	432754	5094575	50.61	262514	JAHBKG000000000
BA1511	76	471658	5246319	50.69	317362	JAHBKF000000000
BA1512	82	393056	5213355	50.68	192513	JAHBKE000000000
BA1517	47	470914	5093734	50.65	333756	JAHBKD000000000
BA1542	140	380747	5472702	50.72	169994	JAHBKC000000000
BA1543	118	356166	5303188	50.77	133596	JAHBKB000000000
BA155	79	655080	5364310	50.61	222489	JAHBKA000000000
BA1553	97	340284	5396040	50.68	186201	JAHBJZ000000000
BA156	65	624213	5317485	50.76	379052	JAHBJY000000000
BA1561	80	346368	5256720	50.66	182291	JAHBJX000000000
BA1570	61	409594	5096028	50.73	242888	JAHBJW000000000
BA1575	103	618281	5389527	50.64	274731	JAHBJV000000000
BA1581	89	541758	5383614	50.59	229543	JAHBJU000000000
BA1585	52	533745	5152731	50.74	341715	JAHBJT000000000
BA1588	167	230491	5212376	50.65	88958	JAHBJS000000000
BA1593	141	252653	5239260	50.67	109455	JAHBJR000000000
BA16	88	432363	5297485	50.8	225953	JAHBJQ000000000
BA1606	58	469950	5073770	50.78	311341	JAHBJP000000000
BA1637	395	130624	5190213	50.69	26377	JAHBJO000000000
BA164	61	443645	5066840	50.69	221693	JAHBJN000000000
BA166	50	743785	5152183	50.79	316585	JAHBJM000000000
BA167	78	535043	5269782	50.7	230427	JAHBJL000000000
BA1688	180	323013	5091922	50.68	84605	JAHBJJ000000000
BA176	72	544182	5260991	50.77	224289	JAHBJI000000000
BA177	63	623331	5253232	50.69	234398	JAHBJH000000000
BA178	51	604711	5152555	50.75	276193	JAHBJG000000000
BA1843	93	529260	5029987	50.73	199596	JAHBJF000000000
BA187	76	625805	5262949	50.69	228314	JAHBJE000000000
BA2000	158	362023	5246115	50.69	123898	JAHBJD000000000
BA203	59	620212	5189327	50.76	249934	JAHBJC000000000
BA2055	95	340673	5241788	50.84	172175	JAHBRS000000000
BA2056	100	498256	5071449	50.71	139739	JAHBJB000000000
BA2065	103	341638	4968736	50.71	131344	JAHBIZ000000000
BA2075	115	361194	5331739	50.71	163065	JAHBIY000000000
BA2078	200	241590	5203752	50.68	51504	JAHBIX000000000
BA2079	115	352012	5124900	50.7	81753	JAHBIW000000000
BA2080	85	674072	5346277	50.73	191817	JAHBIV000000000
BA2081	386	70630	4993499	50.8	23688	JAHBIU000000000
BA2082	139	267906	5198516	50.65	100389	JAHBRR000000000
BA2088	209	191315	5155144	50.89	51890	JAHBIT000000000
BA2090	151	315546	5320517	50.78	116475	JAHBIS000000000
BA2091	272	170460	5306670	50.83	53526	JAHBIR000000000
BA2097	90	329872	5130019	50.73	174248	JAHBIQ000000000
BA2098	150	246063	4805145	50.72	78155	JAHBIP000000000
BA210	60	711193	5265740	50.75	191296	JAHBIO000000000
BA2102	291	112706	5326101	50.68	38600	JAHBIN000000000
BA2105	89	477328	5062533	50.63	234016	JAHBIM000000000
BA2112	140	254312	5101446	50.74	88767	JAHBIL000000000
BA2113	356	123837	5306832	50.94	36104	JAHBIK000000000
BA2121	63	399285	5167987	50.74	229717	JAHBIJ000000000
BA2123	164	242304	5141008	50.55	86260	JAHBII000000000
BA2133	91	320239	4937313	50.8	159529	JAHBIH000000000
BA2134	219	276804	5159253	50.73	76686	JAHBIG000000000
BA264	81	534892	5324397	50.66	185396	JAHBIF000000000
BA306	64	907331	5019437	50.72	354032	JAHBIE000000000
BA307	72	758861	5145503	50.71	203341	JAHBID000000000
BA337	53	1043717	5082765	50.79	499502	JAHBIC000000000
BA352	68	709901	5213560	50.78	212265	JAHBIB000000000
BA377	70	619818	5308726	50.69	282618	JAHBIA000000000
BA389	79	623449	5293796	50.62	236197	JAHBHZ000000000
BA392	54	710153	5193784	50.74	411196	JAHBHY000000000
BA394	91	397759	5248955	50.59	174506	JAHBHX000000000
BA397	71	623542	5088782	50.79	222638	JAHBHW000000000
BA408	70	623816	5267864	50.69	320063	JAHBHV000000000
BA412	67	516447	5286319	50.73	227535	JAHBHU000000000
BA417	47	1256278	5161880	50.69	369769	JAHBHT000000000
BA418	56	907381	5235387	50.8	199587	JAHBHS000000000
BA42	64	510599	5269659	50.69	268007	JAHBHR000000000
BA43	63	619999	5236807	50.69	226190	JAHBHQ000000000
BA434	61	468403	5257449	50.7	236650	JAHBHP000000000
BA435	60	710272	5202902	50.84	320127	JAHBHO000000000
BA437	73	710118	5249371	50.71	279150	JAHBHN000000000
BA44	66	709765	5203917	50.74	234062	JAHBHM000000000
BA440	73	529536	5385925	50.66	212854	JAHBHL000000000
BA445	82	646789	5428585	50.66	246504	JAHBHK000000000
BA446	66	636038	5293370	50.78	194929	JAHBHJ000000000
BA461	52	974927	5016793	50.72	380654	JAHBHI000000000
BA464	82	623930	5304798	50.68	269078	JAHBHH000000000
BA47	67	468691	5271594	50.69	235977	JAHBHG000000000
BA487	83	617984	5011352	50.71	292786	JAHBHF000000000
BA490	92	541907	5356585	50.7	218672	JAHBHE000000000
BA494	86	789350	5252933	50.68	378887	JAHBHD000000000
BA496	47	619947	5119322	50.74	365000	JAHBHC000000000
BA497	68	712681	5267488	50.69	344882	JAHBHB000000000
BA515	63	623785	5260506	50.69	231546	JAHBHA000000000
BA517	63	511248	5267804	50.69	231364	JAHBGZ000000000
BA523	69	578865	5119854	50.71	293747	JAHBGY000000000
BA575	36	775351	5084062	50.73	329326	JAHBGX000000000
BA655	68	920566	5089797	50.66	224226	JAHBGW000000000
BA669	45	710186	5187105	50.81	277022	JAHBGV000000000
BA68	39	808746	5197813	50.61	360017	JAHBGU000000000
BA694	341	109749	5154547	50.92	28518	JAHBGT000000000
BA70	52	711825	5175026	50.76	426957	JAHBGS000000000
BA730	380	89858	5114774	51.09	23071	JAHBGR000000000
BA810	233	179479	5168786	50.87	39344	JAHBGQ000000000
BA829	364	123836	5054941	51.01	23620	JAHBGP000000000
BA871	312	171249	5148625	50.9	30061	JAHBGO000000000
BA876	378	85493	5175205	50.98	23411	JAHBGN000000000
BA901	261	145565	5038995	50.72	34848	JAHBGM000000000
BA909	275	152441	5157958	50.92	33840	JAHBGL000000000
BA910	276	122221	5211662	50.88	34907	JAHBGK000000000
BA942	313	96464	4778961	50.92	26138	JAHBGJ000000000
