# Supplementary material for: Genomic epidemiology reveals geographical clustering of multidrug-resistant Escherichia coli ST131 associated with bacteraemia in Wales
Source: Nat Commun. 2024 Feb 14;15:1371. doi: 10.1038/s41467-024-45608-1 (PMC10866875; doi:10.1038/s41467-024-45608-1)
Supplement: Supplementary file 8 — Supplementary Data 5 [file 41467_2024_45608_MOESM8_ESM.xlsx]

## Sheet: Supplementary Data 5
Supplementary Data 5. Whole-genome sequences of 208 global isolates used in this investigation: Metadata and public database accession numbers
Strain	Species	Continent	Country	Collection date	Host	Sample type	Age	Sex	Bio Project ID	Project ID	BioSample	SRA	PubMed ID
B36EC	Escherichia coli	Oceania	Australia	2007	Human	Blood	21	Female	PRJEB2968	ERP001354	SAMEA1486609	ERR161254	24706808
C001	Escherichia coli	North America	United States	2010	Human	-	-	-	PRJNA211153	SRP027327	SAMN02228452	SRS456854	24345742
CD249	Escherichia coli	North America	United States	2005	Human	-	-	-	PRJNA211153	SRP027327	SAMN02228453	SRS456855	24345742
CD303	Escherichia coli	North America	United States	2001	Avian	-	-	-	PRJNA211153	SRP027327	SAMN02228509	SRS456911	24345742
CD306	Escherichia coli	North America	United States	2002	Domesticated cat	Faeces	-	-	PRJNA211153	SRP027327	SAMN02228510	SRS456912	24345742
CD311	Escherichia coli	North America	United States	2002	Food	-	-	-	PRJNA211153	SRP027327	SAMN02228511	SRS456913	24345742
CD331	Escherichia coli	North America	United States	2004	Water	-	-	-	PRJNA211153	SRP027327	SAMN02228512	SRS456914	24345742
CD340	Escherichia coli	North America	United States	2005	Monkey	-	-	-	PRJNA211153	SRP027327	SAMN02228513	SRS456915	24345742
CD345	Escherichia coli	North America	United States	2005	Avian	Faeces	-	-	PRJNA211153	SRP027327	SAMN02228514	SRS456916	24345742
CD347	Escherichia coli	North America	United States	2006	Avian	-	-	-	PRJNA211153	SRP027327	SAMN02228515	SRS456918	24345742
CD358	Escherichia coli	North America	United States	2007	Dolphin	-	-	-	PRJNA211153	SRP027327	SAMN02228516	SRS456917	24345742
CD390	Escherichia coli	North America	United States	1990	Avian	-	-	-	PRJNA211153	SRP027327	SAMN02228517	SRS456919	24345742
CD400	Escherichia coli	North America	United States	1992	Human	-	-	-	PRJNA211153	SRP027327	SAMN02228455	SRS456857	24345742
CD413	Escherichia coli	North America	United States	1995	Chicken	-	-	-	PRJNA211153	SRP027327	SAMN02228518	SRS456920	24345742
CD449	Escherichia coli	North America	United States	2008	Human	-	-	-	PRJNA211153	SRP027327	SAMN02228519	SRS456921	24345742
CD455	Escherichia coli	North America	United States	2008	Domesticated dog	-	-	-	PRJNA211153	SRP027327	SAMN02228520	SRS456922	24345742
CD456	Escherichia coli	North America	United States	2008	Human	-	-	-	PRJNA211153	SRP027327	SAMN02228521	SRS456923	24345742
CD466	Escherichia coli	North America	United States	1990	Human	-	-	-	PRJNA211153	SRP027327	SAMN02228456	SRS456858	24345742
CD467	Escherichia coli	North America	United States	2009	Avian	-	-	-	PRJNA211153	SRP027327	SAMN02228457	SRS456859	24345742
CD471	Escherichia coli	North America	United States	1967	-	-	-	-	PRJNA211153	SRP027327	SAMN02228458	SRS456860	24345742
CD505	Escherichia coli	North America	United States	1983	Avian	-	-	-	PRJNA211153	SRP027327	SAMN02228459	SRS456861	24345742
CU758	Escherichia coli	North America	United States	2009	Human	-	-	-	PRJNA211153	SRP027327	SAMN02228460	SRS456862	24345742
CU799	Escherichia coli	North America	United States	2008	Domesticated cat	Faeces	-	-	PRJNA211153	SRP027327	SAMN02228522	SRS456924	24345742
EC958	Escherichia coli	Europe	United Kingdom	2005	Human	Urine	8	Female	PRJEA61443	-	SAMEA2272019	-	25126841
G132	Escherichia coli	North America	United States	2010	Human	-	-	-	PRJNA211153	SRP027327	SAMN02228461	SRS456863	24345742
G150	Escherichia coli	North America	United States	2010	Human	-	-	-	PRJNA211153	SRP027327	SAMN02228462	SRS456864	24345742
G199	Escherichia coli	North America	United States	2010	Human	-	-	-	PRJNA211153	SRP027327	SAMN02228463	SRS456865	24345742
G213	Escherichia coli	North America	United States	2010	Human	-	-	-	PRJNA211153	SRP027327	SAMN02228464	SRS456866	24345742
G216	Escherichia coli	North America	United States	2010	Human	-	-	-	PRJNA211153	SRP027327	SAMN02228465	SRS456867	24345742
H003	Escherichia coli	North America	United States	2010	Human	-	-	-	PRJNA211153	SRP027327	SAMN02228466	SRS456868	24345742
H006	Escherichia coli	North America	United States	2010	Human	-	-	-	PRJNA211153	SRP027327	SAMN02228467	SRS456869	24345742
H016	Escherichia coli	North America	United States	2010	Human	-	-	-	PRJNA211153	SRP027327	SAMN02228468	SRS456870	24345742
H061	Escherichia coli	North America	United States	2011	Human	-	-	-	PRJNA211153	SRP027327	SAMN02228469	SRS456871	24345742
H17	Escherichia coli	North America	United States	1985	Human	-	-	-	PRJNA211153	SRP027327	SAMN02228470	SRS456872	24345742
HVM1147	Escherichia coli	Europe	Spain	2010	Human	Peritoneal fluid	28	Female	PRJEB2968	ERP001354	SAMEA1486670	ERR161318	24706808
HVM1299	Escherichia coli	Europe	Spain	2010	Human	Abdominal abscess	66	Male	PRJEB2968	ERP001354	SAMEA1486617	ERR161320	24706808
HVM1619	Escherichia coli	Europe	Spain	2010	Human	Surgical wound	79	Male	PRJEB2968	ERP001354	SAMEA1486603	ERR161321	24706808
HVM1997	Escherichia coli	Europe	Spain	2010	Human	Urine	91	Female	PRJEB2968	ERP001354	SAMEA1486586	ERR161322	24706808
HVM2044	Escherichia coli	Europe	Spain	2010	Human	Blood	72	Female	PRJEB2968	ERP001354	SAMEA1486626	ERR161323	24706808
HVM2289	Escherichia coli	Europe	Spain	2010	Human	Urine	86	Female	PRJEB2968	ERP001354	SAMEA1486663	ERR161325	24706808
HVM277	Escherichia coli	Europe	Spain	2010	Human	Urine	87	Female	PRJEB2968	ERP001354	SAMEA1486672	ERR161315	24706808
HVM3017	Escherichia coli	Europe	Spain	2010	Human	Urine	95	Male	PRJEB2968	ERP001354	SAMEA1486643	ERR161328	24706808
HVM3189	Escherichia coli	Europe	Spain	2010	Human	Urine	52	Female	PRJEB2968	ERP001354	SAMEA1486675	ERR161329	24706808
HVM5	Escherichia coli	Europe	Spain	2010	Human	Blood	74	Male	PRJEB2968	ERP001354	SAMEA1486614	ERR161306	24706808
HVM52	Escherichia coli	Europe	Spain	2010	Human	Urine	17	Female	PRJEB2968	ERP001354	SAMEA1486674	ERR161308	24706808
HVM826	Escherichia coli	Europe	Spain	2010	Human	Blood	81	Male	PRJEB2968	ERP001354	SAMEA1486589	ERR161316	24706808
HVM834	Escherichia coli	Europe	Spain	2010	Human	Urine	86	Female	PRJEB2968	ERP001354	SAMEA1486607	ERR161317	24706808
HVR2496	Escherichia coli	Europe	Spain	2010	Human	Blood	80	Male	PRJEB2968	ERP001354	SAMEA1486583	ERR161326	24706808
HVR83	Escherichia coli	Europe	Spain	2010	Human	Blood	74	Female	PRJEB2968	ERP001354	SAMEA1486611	ERR161311	24706808
IR18E	Escherichia coli	Asia	India	2009	Human	Unknown	-	-	PRJEB2968	ERP001354	SAMEA2400646	ERR458470	24706808
IR49	Escherichia coli	Asia	India	2009	Human	Unknown	-	-	PRJEB2968	ERP001354	SAMEA2400647	ERR458471	24706808
IR65	Escherichia coli	Asia	India	2009	Human	Unknown	-	-	PRJEB2968	ERP001354	SAMEA2400648	ERR458472	24706808
IR68	Escherichia coli	Asia	India	2009	Human	Unknown	-	-	PRJEB2968	ERP001354	SAMEA2400649	ERR458473	24706808
JJ1886	Escherichia coli	North America	United States	2008	Human	Blood	-	Female	PRJNA218163	-	SAMN02603887	-	24309736
JJ1887	Escherichia coli	North America	United States	2007	Human	Urine	-	Female	PRJNA311313	-	SAMN04481707	-	27174264
JJ1897	Escherichia coli	North America	United States	2004	Human	-	-	-	PRJNA211153	SRP027327	SAMN02228471	SRS456873	24345742
JJ1908	Escherichia coli	North America	United States	2007	Human	-	-	-	PRJNA211153	SRP027327	SAMN02228482	SRS456884	24345742
JJ1914	Escherichia coli	North America	United States	2007	Human	-	-	-	PRJNA211153	SRP027327	SAMN02228525	SRS456927	24345742
JJ1969	Escherichia coli	North America	United States	2008	Human	-	-	-	PRJNA211153	SRP027327	SAMN02228526	SRS456928	24345742
JJ1999	Escherichia coli	Asia	India	2007	Human	-	-	-	PRJNA211153	SRP027327	SAMN02228454	SRS456856	24345742
JJ2008	Escherichia coli	North America	United States	2007	Domesticated cat	-	-	-	PRJNA211153	SRP027327	SAMN02228529	SRS456931	24345742
JJ2009	Escherichia coli	North America	United States	2005	canine/feline	-	-	-	PRJNA211153	SRP027327	SAMN02228530	SRS456932	24345742
JJ2016	Escherichia coli	North America	United States	2007	Human	-	-	-	PRJNA211153	SRP027327	SAMN02228483	SRS456885	24345742
JJ2038	Escherichia coli	North America	United States	2007	Human	-	-	-	PRJNA211153	SRP027327	SAMN02228484	SRS456886	24345742
JJ2055	Escherichia coli	North America	United States	2007	Human	-	-	-	PRJNA211153	SRP027327	SAMN02228450	SRS456852	24345742
JJ2087	Escherichia coli	North America	United States	2003	Human	-	-	-	PRJNA211153	SRP027327	SAMN02228486	SRS456888	24345742
JJ2118	Escherichia coli	North America	United States	2008	Human	-	-	-	PRJNA211153	SRP027327	SAMN02228451	SRS456853	24345742
JJ2134	Escherichia coli	North America	United States	2008	Human	-	-	-	PRJNA211153	SRP027327	SAMN02228449	SRS456850	24345742
JJ2183	Escherichia coli	North America	United States	2008	Human	-	-	-	PRJNA211153	SRP027327	SAMN02228487	SRS456889	24345742
JJ2193	Escherichia coli	North America	United States	2008	Human	-	-	-	PRJNA211153	SRP027327	SAMN02228488	SRS456890	24345742
JJ2210	Escherichia coli	North America	United States	2008	Human	-	-	-	PRJNA211153	SRP027327	SAMN02228532	SRS456934	24345742
JJ2244	Escherichia coli	North America	United States	2007	Human	-	-	-	PRJNA211153	SRP027327	SAMN02228534	SRS456936	24345742
JJ2434	Escherichia coli	North America	United States	2008	Human	-	-	-	PRJNA211153	SRP027327	SAMN02228535	SRS456937	24345742
JJ2444	Escherichia coli	North America	United States	2008	Human	-	-	-	PRJNA211153	SRP027327	SAMN02228536	SRS456938	24345742
JJ2489	Escherichia coli	North America	United States	2007	Human	-	-	-	PRJNA211153	SRP027327	SAMN02228552	SRS456954	24345742
JJ2508	Escherichia coli	North America	United States	2008	Human	-	-	-	PRJNA211153	SRP027327	SAMN02228537	SRS456939	24345742
JJ2528	Escherichia coli	North America	United States	2007	Human	-	-	-	PRJNA211153	SRP027327	SAMN02228538	SRS456940	24345742
JJ2547	Escherichia coli	North America	United States	2009	Human	-	-	-	PRJNA211153	SRP027327	SAMN02228473	SRS456875	24345742
JJ2550	Escherichia coli	North America	United States	2007	Human	-	-	-	PRJNA211153	SRP027327	SAMN02228539	SRS456941	24345742
JJ2578	Escherichia coli	North America	United States	2008	Human	-	-	-	PRJNA211153	SRP027327	SAMN02228541	SRS456943	24345742
JJ2591	Escherichia coli	North America	United States	2006	Human	-	-	-	PRJNA211153	SRP027327	SAMN02228542	SRS456944	24345742
JJ2608	Escherichia coli	North America	United States	2008	Human	-	-	-	PRJNA211153	SRP027327	SAMN02228543	SRS456945	24345742
JJ2643	Escherichia coli	North America	United States	2008	Human	-	-	-	PRJNA211153	SRP027327	SAMN02228489	SRS456891	24345742
JJ2657	Escherichia coli	North America	United States	2009	Human	-	-	-	PRJNA211153	SRP027327	SAMN02228544	SRS456946	24345742
JJ2668	Escherichia coli	North America	United States	2009	Human	-	-	-	PRJNA211153	SRP027327	SAMN02228545	SRS456947	24345742
JMI025	Escherichia coli	North America	United States	2000	Human	-	-	-	PRJNA211153	SRP027327	SAMN02228474	SRS456876	24345742
JMI268	Escherichia coli	North America	United States	2006	Human	-	-	-	PRJNA211153	SRP027327	SAMN02228475	SRS456877	24345742
KN1604	Escherichia coli	Asia	Korea	2003	Human	-	-	-	PRJNA211153	SRP027327	SAMN02228547	SRS456949	24345742
MH5800	Escherichia coli	Europe	Portugal	2005	Human	-	-	-	PRJNA211153	SRP027327	SAMN02228546	SRS456948	24345742
MS10893	Escherichia coli	Oceania	Australia	2008	Domesticated dog	Urine	-	-	PRJNA627752	SRP258456	SAMN14686264	SRR11608171	32983008
MS10898	Escherichia coli	Oceania	Australia	2007	Domesticated dog	Anal Gland Sinus	-	-	PRJNA627752	SRP258456	SAMN14686266	SRR11608169	32983008
MS10899	Escherichia coli	Oceania	Australia	2009	Domesticated cat	Urine	-	-	PRJNA627752	SRP258456	SAMN14686267	SRR11608168	32983008
MS10900	Escherichia coli	Oceania	Australia	2008	Domesticated dog	Stomach Wall Swab	-	-	PRJNA627752	SRP258456	SAMN14686268	SRR11608167	32983008
MS10901	Escherichia coli	Oceania	Australia	2007	Domesticated dog	Urine	-	-	PRJNA627752	SRP258456	SAMN14686269	SRR11608166	32983008
MS10902	Escherichia coli	Oceania	Australia	2005	Domesticated dog	Urine	-	-	PRJNA627752	SRP258456	SAMN14686270	SRR11608165	32983008
MS10903	Escherichia coli	Oceania	Australia	2005	Domesticated dog	Urine	-	-	PRJNA627752	SRP258456	SAMN14686271	SRR11608164	32983008
MS10908	Escherichia coli	Oceania	Australia	2009	Domesticated dog	Urine	-	-	PRJNA627752	SRP258456	SAMN14686272	SRR11608163	32983008
MS2481	Escherichia coli	Oceania	Australia	2007	Human	Blood	51	Male	PRJEB2968	ERP001354	SAMEA1486653	ERR161252	24706808
MS2493	Escherichia coli	Oceania	Australia	2007	Human	Blood	61	Male	PRJEB2968	ERP001354	SAMEA1486625	ERR161253	24706808
MVAST0036	Escherichia coli	North America	United States	2010	Human	-	-	-	PRJNA211153	SRP027327	SAMN02228448	SRS456851	24345742
MVAST014	Escherichia coli	North America	United States	2010	Human	-	-	-	PRJNA211153	SRP027327	SAMN02228476	SRS456878	-
MVAST020	Escherichia coli	North America	United States	2010	Human	-	-	-	PRJNA211153	SRP027327	SAMN02228477	SRS456879	-
MVAST038	Escherichia coli	North America	United States	2010	Human	-	-	-	PRJNA211153	SRP027327	SAMN02228478	SRS456880	-
MVAST046	Escherichia coli	North America	United States	2010	Human	-	-	-	PRJNA211153	SRP027327	SAMN02228479	SRS456881	-
MVAST077	Escherichia coli	North America	United States	2010	Human	-	-	-	PRJNA211153	SRP027327	SAMN02228480	SRS456882	-
MVAST084	Escherichia coli	North America	United States	2010	Human	-	-	-	PRJNA211153	SRP027327	SAMN02228491	SRS456893	-
MVAST131	Escherichia coli	North America	United States	2010	Human	-	-	-	PRJNA211153	SRP027327	SAMN02228492	SRS456894	-
MVAST158	Escherichia coli	North America	United States	2010	Human	-	-	-	PRJNA211153	SRP027327	SAMN02228493	SRS456895	-
MVAST167	Escherichia coli	North America	United States	2010	Human	-	-	-	PRJNA211153	SRP027327	SAMN02228494	SRS456896	-
MVAST179	Escherichia coli	North America	United States	2010	Human	-	-	-	PRJNA211153	SRP027327	SAMN02228495	SRS456897	-
N13/1/109	Escherichia coli	Oceania	Australia	2013	Domesticated dog	Swab	-	-	PRJNA627752	SRP258456	SAMN14686257	SRR11608160	32983008
N13/1/272	Escherichia coli	Oceania	Australia	2013	Domesticated cat	Urine	-	-	PRJNA627752	SRP258456	SAMN14686263	SRR11608154	32983008
N13/1/351	Escherichia coli	Oceania	Australia	2013	Domesticated dog	Urine	-	-	PRJNA627752	SRP258456	SAMN14686259	SRR11608158	32983008
N13/1/75	Escherichia coli	Oceania	Australia	2013	Domesticated dog	Urine	-	-	PRJNA627752	SRP258456	SAMN14686256	SRR11608161	32983008
N13/4/101	Escherichia coli	Oceania	Australia	2013	Domesticated dog	Urine	-	-	PRJNA627752	SRP258456	SAMN14686262	SRR11608155	32983008
N13/4/125	Escherichia coli	Oceania	Australia	2013	Domesticated cat	Urine	-	-	PRJNA627752	SRP258456	SAMN14686261	SRR11608156	32983008
N13/4/38	Escherichia coli	Oceania	Australia	2013	Domesticated dog	Biopsy	-	-	PRJNA627752	SRP258456	SAMN14686258	SRR11608159	32983008
P146EC	Escherichia coli	Europe	Spain	2011	Human	Faeces	82	Male	PRJEB2968	ERP001354	SAMEA1486623	ERR161313	24706808
P189EC	Escherichia coli	Europe	Spain	2011	Human	Faeces	91	Male	PRJEB2968	ERP001354	SAMEA1486647	ERR161314	24706808
P50EC	Escherichia coli	Europe	Spain	2011	Human	Faeces	81	Female	PRJEB2968	ERP001354	SAMEA1486591	ERR161307	24706808
P53EC	Escherichia coli	Europe	Spain	2011	Human	Faeces	81	Female	PRJEB2968	ERP001354	SAMEA1486645	ERR161309	24706808
P56EC	Escherichia coli	Europe	Spain	2011	Human	Faeces	88	Female	PRJEB2968	ERP001354	SAMEA1486621	ERR161310	24706808
Q13/1/261	Escherichia coli	Oceania	Australia	2013	Domesticated dog	Urine	-	-	PRJNA627752	SRP258456	SAMN14686315	SRR11608162	32983008
Q13/1/80	Escherichia coli	Oceania	Australia	2013	Domesticated dog	Urine	-	-	PRJNA627752	SRP258456	SAMN14686254	SRR11608173	32983008
QU090	Escherichia coli	Oceania	Australia	2008	Human	-	-	-	PRJNA211153	SRP027327	SAMN02228490	SRS456892	24345742
QUC12	Escherichia coli	Oceania	Australia	2008	Domesticated dog	-	-	-	PRJNA211153	SRP027327	SAMN02228550	SRS456952	24345742
S100EC	Escherichia coli	Oceania	Australia	2009	Human	Faeces	50	Female	PRJEB2968	ERP001354	SAMEA1486600	ERR161263	24706808
S101EC	Escherichia coli	Oceania	Australia	2009	Human	Faeces	59	Female	PRJEB2968	ERP001354	SAMEA1486580	ERR161264	24706808
S102EC	Escherichia coli	Oceania	Australia	2010	Human	Urine	85	Female	PRJEB2968	ERP001354	SAMEA1486606	ERR161265	24706808
S103EC	Escherichia coli	Oceania	Australia	2010	Human	Urine	28	Female	PRJEB2968	ERP001354	SAMEA1486630	ERR161266	24706808
S104EC	Escherichia coli	Oceania	Australia	2008	Human	Urine	91	Female	PRJEB2968	ERP001354	SAMEA1486667	ERR161267	24706808
S105EC	Escherichia coli	Oceania	Australia	2008	Human	Urine	94	Female	PRJEB2968	ERP001354	SAMEA1486587	ERR161268	24706808
S107EC	Escherichia coli	Oceania	Australia	2010	Human	Urine	80	Male	PRJEB2968	ERP001354	SAMEA1486616	ERR161270	24706808
S108EC	Escherichia coli	Oceania	Australia	2009	Human	Blood	45	Female	PRJEB2968	ERP001354	SAMEA1486644	ERR161271	24706808
S109EC	Escherichia coli	Oceania	Australia	2009	Human	Urine	29	Female	PRJEB2968	ERP001354	SAMEA1486668	ERR161272	24706808
S10EC	Escherichia coli	Europe	United Kingdom	2009	Human	Urine	92	Male	PRJEB2968	ERP001354	SAMEA1486642	ERR161237	24706808
S110EC	Escherichia coli	Oceania	Australia	2009	Human	Urine	81	Female	PRJEB2968	ERP001354	SAMEA1486658	ERR161273	24706808
S111EC	Escherichia coli	Oceania	Australia	2009	Human	Urine	19	Female	PRJEB2968	ERP001354	SAMEA1486637	ERR161274	24706808
S112EC	Escherichia coli	Oceania	Australia	2009	Human	Urine	-	-	PRJEB2968	ERP001354	SAMEA1486640	ERR161275	24706808
S113EC	Escherichia coli	Oceania	Australia	2009	Human	Faeces	19	Male	PRJEB2968	ERP001354	SAMEA1486629	ERR161276	24706808
S114EC	Escherichia coli	Oceania	Australia	2011	Human	Urine	16	Female	PRJEB2968	ERP001354	SAMEA1486661	ERR161277	24706808
S115EC	Escherichia coli	Oceania	Australia	2011	Human	Urine	87	Female	PRJEB2968	ERP001354	SAMEA1486593	ERR161278	24706808
S116EC	Escherichia coli	Europe	United Kingdom	2011	Human	Unknown	88	Male	PRJEB2968	ERP001354	SAMEA1486612	ERR161279	24706808
S117EC	Escherichia coli	Europe	United Kingdom	2011	Human	Unknown	94	Female	PRJEB2968	ERP001354	SAMEA1486641	ERR161280	24706808
S118EC	Escherichia coli	Europe	United Kingdom	2011	Human	Urine	70	Male	PRJEB2968	ERP001354	SAMEA1486628	ERR161281	24706808
S119EC	Escherichia coli	Europe	United Kingdom	2011	Human	Blood	70	Male	PRJEB2968	ERP001354	SAMEA1486659	ERR161282	24706808
S11EC	Escherichia coli	Europe	United Kingdom	2009	Human	Urine	90	Male	PRJEB2968	ERP001354	SAMEA1486664	ERR161238	24706808
S120EC	Escherichia coli	North America	Canada	2009	Human	Blood	93	Female	PRJEB2968	ERP001354	SAMEA1486584	ERR161283	24706808
S121EC	Escherichia coli	North America	Canada	2000	Human	Urine	57	Female	PRJEB2968	ERP001354	SAMEA1486669	ERR161284	24706808
S122EC	Escherichia coli	North America	Canada	2003	Human	Urine	62	Male	PRJEB2968	ERP001354	SAMEA1486638	ERR161285	24706808
S123EC	Escherichia coli	North America	Canada	2001	Human	Urine	46	Male	PRJEB2968	ERP001354	SAMEA1486635	ERR161286	24706808
S124EC	Escherichia coli	North America	Canada	2003	Human	Urine	70	Male	PRJEB2968	ERP001354	SAMEA1486656	ERR161287	24706808
S125EC	Escherichia coli	North America	Canada	2002	Human	Surgical wound	72	Male	PRJEB2968	ERP001354	SAMEA1486665	ERR161288	24706808
S126EC	Escherichia coli	North America	Canada	2002	Human	Urine	68	Female	PRJEB2968	ERP001354	SAMEA1486594	ERR161289	24706808
S127EC	Escherichia coli	North America	Canada	2002	Human	Urine	70	Male	PRJEB2968	ERP001354	SAMEA1486619	ERR161290	24706808
S128EC	Escherichia coli	North America	Canada	2004	Human	Blood	81	Female	PRJEB2968	ERP001354	SAMEA1486636	ERR161291	24706808
S129EC	Escherichia coli	North America	Canada	2004	Human	Urine	9	Female	PRJEB2968	ERP001354	SAMEA1486654	ERR161292	24706808
S12EC	Escherichia coli	Europe	United Kingdom	2009	Human	Urine	92	Male	PRJEB2968	ERP001354	SAMEA1486596	ERR161239	24706808
S13/1/53	Escherichia coli	Oceania	Australia	2013	Domesticated dog	Swab	-	-	PRJNA627752	SRP258456	SAMN14686260	SRR11608157	32983008
S130EC	Escherichia coli	North America	Canada	2004	Human	Urine	67	Male	PRJEB2968	ERP001354	SAMEA1486595	ERR161293	24706808
S131EC	Escherichia coli	North America	Canada	2002	Human	Urine	78	Female	PRJEB2968	ERP001354	SAMEA1486655	ERR161294	24706808
S132EC	Escherichia coli	North America	Canada	2005	Human	Urine	90	Female	PRJEB2968	ERP001354	SAMEA1486639	ERR161295	24706808
S133EC	Escherichia coli	North America	Canada	2005	Human	Blood	73	Male	PRJEB2968	ERP001354	SAMEA1486615	ERR161296	24706808
S134EC	Escherichia coli	North America	Canada	2005	Human	Urine	70	Female	PRJEB2968	ERP001354	SAMEA1486598	ERR161297	24706808
S135EC	Escherichia coli	North America	Canada	2005	Human	Blood	32	Female	PRJEB2968	ERP001354	SAMEA1486666	ERR161298	24706808
S15EC	Escherichia coli	Europe	United Kingdom	2009	Human	Urine	46	Female	PRJEB2968	ERP001354	SAMEA1486602	ERR161240	24706808
S19EC	Escherichia coli	Europe	United Kingdom	2009	Human	Urine	40	Male	PRJEB2968	ERP001354	SAMEA1486631	ERR161241	24706808
S1EC	Escherichia coli	Europe	United Kingdom	2007	Human	Urine	69	Female	PRJEB2968	ERP001354	SAMEA1486597	ERR161234	24706808
S21EC	Escherichia coli	Europe	United Kingdom	2009	Human	Urine	35	Male	PRJEB2968	ERP001354	SAMEA1486650	ERR161242	24706808
S22EC	Escherichia coli	Europe	United Kingdom	2009	Human	Urine	63	Female	PRJEB2968	ERP001354	SAMEA1486633	ERR161243	24706808
S24EC	Escherichia coli	Europe	United Kingdom	2009	Human	Urine	16	Female	PRJEB2968	ERP001354	SAMEA1486588	ERR161244	24706808
S26EC	Escherichia coli	Europe	United Kingdom	2009	Human	Urine	72	Female	PRJEB2968	ERP001354	SAMEA1486608	ERR161245	24706808
S2EC	Escherichia coli	Europe	United Kingdom	2007	Human	Urine	68	Female	PRJEB2968	ERP001354	SAMEA1486620	ERR161235	24706808
S30EC	Escherichia coli	Europe	United Kingdom	2007	Human	Urine	86	Female	PRJEB2968	ERP001354	SAMEA1486634	ERR161246	24706808
S31EC	Escherichia coli	Europe	United Kingdom	2007	Human	Urine	41	Female	PRJEB2968	ERP001354	SAMEA1486624	ERR161300	24706808
S32EC	Escherichia coli	Europe	United Kingdom	2007	Human	Urine	51	Female	PRJEB2968	ERP001354	SAMEA1486601	ERR161301	24706808
S34EC	Escherichia coli	Europe	United Kingdom	2009	Human	Urine	64	Female	PRJEB2968	ERP001354	SAMEA1486652	ERR161247	24706808
S37EC	Escherichia coli	Europe	United Kingdom	2009	Human	Urine	34	Female	PRJEB2968	ERP001354	SAMEA1486599	ERR161302	24706808
S39EC	Escherichia coli	Europe	United Kingdom	2004	Human	Unknown	-	-	PRJEB2968	ERP001354	SAMEA1486673	ERR161248	24706808
S43EC	Escherichia coli	Europe	United Kingdom	2004	Human	Unknown	-	-	PRJEB2968	ERP001354	SAMEA1486590	ERR161249	24706808
S47EC	Escherichia coli	Europe	United Kingdom	2004	Human	Unknown	-	-	PRJEB2968	ERP001354	SAMEA1486618	ERR161250	24706808
S53EC	Escherichia coli	Europe	United Kingdom	2004	Human	Unknown	-	-	PRJEB2968	ERP001354	SAMEA1486622	ERR161251	24706808
S5EC	Escherichia coli	Europe	United Kingdom	2007	Human	Urine	27	Female	PRJEB2968	ERP001354	SAMEA1486632	ERR161236	24706808
S65EC	Escherichia coli	Oceania	Australia	2009	Human	Urine	83	Female	PRJEB2968	ERP001354	SAMEA1486581	ERR161303	24706808
S6EC	Escherichia coli	Europe	United Kingdom	2007	Human	Urine	49	Female	PRJEB2968	ERP001354	SAMEA1486662	ERR161299	24706808
S77EC	Escherichia coli	Oceania	Australia	2010	Human	Urine	52	Female	PRJEB2968	ERP001354	SAMEA1486657	ERR161304	24706808
S79EC	Escherichia coli	Oceania	Australia	2009	Human	Urine	16	Male	PRJEB2968	ERP001354	SAMEA1486627	ERR161305	24706808
S92EC	Escherichia coli	Oceania	New Zealand	2009	Human	Blood	-	-	PRJEB2968	ERP001354	SAMEA1486582	ERR161255	24706808
S93EC	Escherichia coli	Oceania	New Zealand	2009	Human	Blood	-	-	PRJEB2968	ERP001354	SAMEA1486671	ERR161256	24706808
S94EC	Escherichia coli	Oceania	New Zealand	2009	Human	Blood	-	-	PRJEB2968	ERP001354	SAMEA1486649	ERR161257	24706808
S95EC	Escherichia coli	Oceania	New Zealand	2009	Human	Blood	-	-	PRJEB2968	ERP001354	SAMEA1486613	ERR161258	24706808
S96EC	Escherichia coli	Oceania	New Zealand	2010	Human	Blood	-	-	PRJEB2968	ERP001354	SAMEA1486610	ERR161259	24706808
S97EC	Escherichia coli	Oceania	New Zealand	2010	Human	Blood	-	-	PRJEB2968	ERP001354	SAMEA1486585	ERR161260	24706808
S98EC	Escherichia coli	Oceania	Australia	2008	Human	Faeces	47	Male	PRJEB2968	ERP001354	SAMEA1486648	ERR161261	24706808
S99EC	Escherichia coli	Oceania	Australia	2009	Human	Faeces	44	Female	PRJEB2968	ERP001354	SAMEA1486651	ERR161262	24706808
SaT040	Escherichia coli	North America	United States	2007	Human	-	-	-	PRJNA211153	SRP027327	SAMN02228496	SRS456898	24345742
SaT049	Escherichia coli	North America	United States	2007	Human	-	-	-	PRJNA211153	SRP027327	SAMN02228497	SRS456899	24345742
SaT142	Escherichia coli	North America	United States	2003	Human	-	-	-	PRJNA211153	SRP027327	SAMN02228498	SRS456900	24345742
SaT158	Escherichia coli	North America	United States	2003	Human	-	-	-	PRJNA211153	SRP027327	SAMN02228499	SRS456901	24345742
SE15	Escherichia coli	Asia	Japan	-	Human	Faeces	-	-	PRJDA19053	-	SAMD00060923	-	20008064
U004	Escherichia coli	North America	United States	2010	Human	-	-	-	PRJNA211153	SRP027327	SAMN02228500	SRS456902	24345742
U024	Escherichia coli	North America	United States	2010	Human	-	-	-	PRJNA211153	SRP027327	SAMN02228501	SRS456903	24345742
U054	Escherichia coli	North America	United States	2010	Human	-	-	-	PRJNA211153	SRP027327	SAMN02228502	SRS456904	24345742
W13/1/13	Escherichia coli	Oceania	Australia	2013	Domesticated dog	Urine	-	-	PRJNA627752	SRP258456	SAMN14686255	SRR11608172	32983008
ZH063	Escherichia coli	North America	Canada	2002	Human	-	-	-	PRJNA211153	SRP027327	SAMN02228503	SRS456905	-
ZH071	Escherichia coli	North America	Canada	2002	Human	-	-	-	PRJNA211153	SRP027327	SAMN02228504	SRS456906	-
ZH164	Escherichia coli	North America	Canada	2004	Human	-	-	-	PRJNA211153	SRP027327	SAMN02228505	SRS456907	24345742
ZH193	Escherichia coli	North America	Canada	2004	Human	-	-	-	PRJNA307507	-	SAMN04381846	-	27390780
