# Supplementary material for: Genomic epidemiology reveals geographical clustering of multidrug-resistant Escherichia coli ST131 associated with bacteraemia in Wales
Source: Nat Commun. 2024 Feb 14;15:1371. doi: 10.1038/s41467-024-45608-1 (PMC10866875; doi:10.1038/s41467-024-45608-1)
Supplement: Supplementary file 9 — Supplementary Data 6 [file 41467_2024_45608_MOESM9_ESM.xlsx]

## Sheet: Supplementary Data 6
Supplementary Data 6. Whole-genome sequences of 342 ST131 isolates used in this investigation: Metadata and public database accession numbers
Strain	Clade	Species	MLST	Serotype	fimH	Continent	Country	Collection date	Aminoglycoside	Macrolide	Sulphonamide	Trimethoprim	Tetracycline	Phenicol	Beta-lactam	Fluoroquinolone and aminoglycoside	Quinolone	Rifampicin	Fosfomycin	Bio Project ID	BioSample	SRA	PubMed ID
BA1112	A	Escherichia coli	ST131	O16:H5:K-	fimH41	Europe	Wales	2014	aac(3)-IId-like,aadA5,strA,strB-like	mph(A)	sul1,sul2	dfrA17	tet(A)	-	blaTEM-1B	-	-	-	-	PRJNA729115	SAMN19110870	SRR14519566	This study
BA1243	A	Escherichia coli	ST131	O-:H5:K-	fimH41	Europe	Wales	2014	strA,strB	-	sul2	-	tet(B)	catA1-like	-	-	-	-	-	PRJNA729115	SAMN19110879	SRR14519464	This study
BA1279	A	Escherichia coli	ST131	O16:H5:K-	fimH41	Europe	Wales	2014	strA,strB-like	mph(A)-like	sul2	dfrA14-like	tet(B)	-	blaTEM-1B	-	-	-	-	PRJNA729115	SAMN19110884	SRR14519532	This study
BA130	A	Escherichia coli	ST131	O16:H5:K100	fimH41	Europe	Wales	2013	-	mph(A)	-	dfrA14-like	-	-	blaCTX-M-15,blaTEM-1B-like	-	-	-	-	PRJNA729115	SAMN19110889	SRR14519479	This study
BA1390	A	Escherichia coli	ST131	O16:H5:K100	fimH41	Europe	Wales	2014	-	-	-	-	-	-	-	-	-	-	-	PRJNA729115	SAMN19110901	SRR14519472	This study
BA1393	A	Escherichia coli	ST131	O16:H5:K100	fimH41	Europe	Wales	2014	strA,strB-like	-	sul2	-	tet(B)	-	blaTEM-1B	-	-	-	-	PRJNA729115	SAMN19110903	SRR14519470	This study
BA1413	A	Escherichia coli	ST131	O16:H5:K100	fimH41	Europe	Wales	2014	aac(3)-IId-like,aadA5	-	sul1	dfrA17	-	-	blaTEM-1B	-	-	-	-	PRJNA729115	SAMN19110907	SRR14519530	This study
BA1418	A	Escherichia coli	ST131	O25b:H4:K100	fimH41	Europe	Wales	2014	aph(3')-Ia,strA,strB	mph(A)	sul2	dfrA14-like	-	-	blaTEM-1B	-	-	-	-	PRJNA729115	SAMN19110908	SRR14519528	This study
BA1431	A	Escherichia coli	ST131	O16:H5:K100	fimH41	Europe	Wales	2014	-	-	-	-	-	-	blaTEM-1B-like	-	-	-	-	PRJNA729115	SAMN19110910	SRR14519526	This study
BA1482	A	Escherichia coli	ST131	O16:H5:K100	fimH41	Europe	Wales	2014	aac(3)-IId-like	-	-	-	-	-	blaTEM-1B	-	-	-	-	PRJNA729115	SAMN19110918	SRR14519517	This study
BA1688	A	Escherichia coli	ST131	O16:H5:K100	fimH41	Europe	Wales	2014	aph(3')-Ia,strA,strB	-	sul2	dfrA14-like	tet(B)-like	catA1-like	blaTEM-1B	-	-	-	-	PRJNA729115	SAMN19110944	SRR14519457	This study
BA1843	A	Escherichia coli	ST131	O16:H5:K100	fimH89	Europe	Wales	2014	aadA5	mph(A)	sul1	dfrA17	-	-	blaOXA-1	aac(6')Ib-cr	-	-	-	PRJNA729115	SAMN19110948	SRR14519452	This study
BA2098	A	Escherichia coli	ST131	O16:H5:K100	fimH41	Europe	Wales	2014	-	-	-	-	-	-	-	-	-	-	-	PRJNA729115	SAMN19110966	SRR14519556	This study
BA2105	A	Escherichia coli	ST131	O16:H5:K-	fimH41	Europe	Wales	2014	-	-	-	-	tet(B)	-	-	-	-	-	-	PRJNA729115	SAMN19110969	SRR14519552	This study
BA2134	A	Escherichia coli	ST131	O16:H5:K5	fimH41	Europe	Wales	2014	strA,strB-like	mph(A)-like	sul2	dfrA14-like	-	-	blaTEM-1B	-	-	-	-	PRJNA729115	SAMN19110975	SRR14519546	This study
BA306	A	Escherichia coli	ST131	O153:H5:K100	fimH41	Europe	Wales	2013	-	-	-	-	-	-	blaCTX-M-15	-	-	-	-	PRJNA729115	SAMN19110977	SRR14519544	This study
BA307	A	Escherichia coli	ST131	O16:H5:K100	fimH41	Europe	Wales	2013	aadA5,strA,strB-like	mph(A)	sul1,sul2	dfrA17	tet(A)	-	blaTEM-1B	-	-	-	-	PRJNA729115	SAMN19110978	SRR14519542	This study
BA461	A	Escherichia coli	ST131	O16:H5:K100	fimH41	Europe	Wales	2013	strA,strB	-	sul2	dfrA17-like	tet(B)	catA1-like	blaTEM-1B	-	-	-	-	PRJNA729115	SAMN19110999	SRR14519430	This study
BA487	A	Escherichia coli	ST131	O16:H5:K100	fimH41	Europe	Wales	2013	aac(3)-IId-like	-	-	-	-	-	blaTEM-1B	-	-	-	-	PRJNA729115	SAMN19111002	SRR14519427	This study
BA494	A	Escherichia coli	ST131	O16:H5:K100	fimH41	Europe	Wales	2013	aadA1,aadA5,strA-like,strB-like	erm(C)-like	sul1,sul2	dfrA17	-	catA1-like	blaTEM-1C	-	-	-	-	PRJNA729115	SAMN19111004	SRR14519425	This study
BA523	A	Escherichia coli	ST131	O16:H5:K100	fimH41	Europe	Wales	2013	aph(3')-Ia-like,strA-like,strB-like	mph(A)	-	dfrA14-like	tet(B)	catA1-like	blaCTX-M-14b-like,blaTEM-1B	-	-	-	-	PRJNA729115	SAMN19111009	SRR14519419	This study
BA942	A	Escherichia coli	ST131	O16:H5:K-	fimH234	Europe	Wales	2014	-	-	-	-	tet(B)	-	-	-	-	-	-	PRJNA729115	SAMN19111024	SRR14519483	This study
JJ2591	A	Escherichia coli	ST131	O16:H5:K100	fimH41	North America	United States	2006	aac(3)-IId-like,aadA5,strA,strB-like	-	sul1,sul2	dfrA17	-	-	blaCTX-M-15,blaTEM-1B	-	-	-	-	PRJNA211153	SAMN02228542	SRS456944	24345742
MVAST020	A	Escherichia coli	ST131	O16:H5:K100	fimH41	North America	United States	2010	aac(3)-IId-like,aadA5,strA,strB-like	mph(A)-like	sul1,sul2	dfrA17	tet(A)	-	blaTEM-1B	-	-	-	-	PRJNA211153	SAMN02228477	SRS456879	-
MVAST167	A	Escherichia coli	ST131	O16:H5:K100	fimH41	North America	United States	2010	-	-	-	-	-	-	-	-	-	-	-	PRJNA211153	SAMN02228494	SRS456896	-
N13/1/109	A	Escherichia coli	ST131	O16:H5:K100	fimH41	Oceania	Australia	2013	strA,strB-like	-	sul2	-	-	-	blaTEM-1C	-	-	-	-	PRJNA627752	SAMN14686257	SRR11608160	32983008
N13/1/272	A	Escherichia coli	ST131	O16:H5:K-	fimH1425	Oceania	Australia	2013	aadA5,strA,strB-like	-	sul1,sul2	dfrA17	tet(A)	-	blaCTX-M-14	-	-	-	-	PRJNA627752	SAMN14686263	SRR11608154	32983008
Q13/1/261	A	Escherichia coli	ST131	O16:H5:K100	fimH41	Oceania	Australia	2013	strA,strB	-	sul2	dfrA17	tet(B)	catA1-like	blaTEM-1B	-	-	-	-	PRJNA627752	SAMN14686315	SRR11608162	32983008
QU090	A	Escherichia coli	ST131	O16:H5:K15	fimH41	Oceania	Australia	2008	aac(3)-IId-like,aadA5,strA-like,strB-like	erm(B)-like,mph(A)-like	sul1,sul2	dfrA14-like,dfrA17-like	tet(B)	-	blaTEM-1B	-	-	-	-	PRJNA211153	SAMN02228490	SRS456892	24345742
S120EC	A	Escherichia coli	ST131	O16:H5:K100	fimH41	North America	Canada	2009	aac(3)-IId-like,aadA5,strA,strB-like	mph(A)	sul1,sul2	dfrA17	tet(A)	-	blaCTX-M-14,blaTEM-1B	-	-	-	-	PRJEB2968	SAMEA1486584	ERR161283	24706808
S26EC	A	Escherichia coli	ST131	O16:H5:K-	fimH41	Europe	United Kingdom	2009	aadA1	-	sul1	dfrA1	tet(B)	-	blaTEM-1B	-	-	-	-	PRJEB2968	SAMEA1486608	ERR161245	24706808
S2EC	A	Escherichia coli	ST131	O16:H5:K-	fimH41	Europe	United Kingdom	2007	-	-	-	-	tet(B)	-	-	-	-	-	-	PRJEB2968	SAMEA1486620	ERR161235	24706808
S31EC	A	Escherichia coli	ST131	O16:H5:K100	fimH41	Europe	United Kingdom	2007	aph(3')-Ia	-	-	-	tet(B)	-	blaTEM-1B	-	-	-	-	PRJEB2968	SAMEA1486624	ERR161300	24706808
S34EC	A	Escherichia coli	ST131	O16:H5:K100	fimH41	Europe	United Kingdom	2009	aph(3')-Ia,strA,strB	mph(A)	sul2	dfrA14-like	tet(B)	catA1-like	blaTEM-1B	-	-	-	-	PRJEB2968	SAMEA1486652	ERR161247	24706808
S37EC	A	Escherichia coli	ST131	O16:H5:K-	fimH41	Europe	United Kingdom	2009	strA-like,strB-like	-	sul1,sul2	dfrA7	tet(B)	catA1-like	blaTEM-1B	-	-	-	-	PRJEB2968	SAMEA1486599	ERR161302	24706808
S5EC	A	Escherichia coli	ST131	O16:H5:K100	fimH41	Europe	United Kingdom	2007	aadA5,strA,strB-like	mph(A)	sul1,sul2	dfrA17	tet(A)	-	blaTEM-1B	-	-	-	-	PRJEB2968	SAMEA1486632	ERR161236	24706808
S94EC	A	Escherichia coli	ST131	O16:H5:K100	fimH41	Oceania	New Zealand	2009	-	-	-	-	-	-	-	-	-	-	-	PRJEB2968	SAMEA1486649	ERR161257	24706808
SE15	A	Escherichia coli	ST131	O16:H5:K14	fimH41	Asia	Japan	-	-	-	-	-	-	-	-	-	-	-	-	PRJDA19053	SAMD00060923	-	20008064
U054	A	Escherichia coli	ST131	O16:H5:K100	fimH41	North America	United States	2010	-	-	-	-	-	-	-	-	-	-	-	PRJNA211153	SAMN02228502	SRS456904	24345742
BA1275	B	Escherichia coli	ST131	O25b:H4:K-	fimH22	Europe	Wales	2014	-	-	-	-	-	-	-	-	-	-	-	PRJNA729115	SAMN19110883	SRR14519543	This study
BA1287	B	Escherichia coli	ST131	O-:H4:K-	fimH22	Europe	Wales	2014	strA-like,strB-like	-	sul2	dfrA14-like	tet(A)	-	-	-	-	-	-	PRJNA729115	SAMN19110885	SRR14519432	This study
BA1344	B	Escherichia coli	ST131	O25b:H4:K-	fimH22	Europe	Wales	2014	strA,strB-like	-	sul2	-	-	-	blaTEM-1B	-	-	-	-	PRJNA729115	SAMN19110894	SRR14519496	This study
BA1408	B	Escherichia coli	ST131	O62:H4:K14	fimH22	Europe	Wales	2014	-	-	-	-	-	-	-	-	-	-	-	PRJNA729115	SAMN19110906	SRR14519531	This study
BA1442	B	Escherichia coli	ST131	O25b:H4:K14	fimH22	Europe	Wales	2014	-	-	-	-	-	-	blaTEM-1C	-	-	-	-	PRJNA729115	SAMN19110913	SRR14519523	This study
BA1509	B	Escherichia coli	ST131	O25b:H4:K14	fimH22	Europe	Wales	2014	-	-	-	dfrA5	tet(B)	-	-	-	-	-	-	PRJNA729115	SAMN19110922	SRR14519513	This study
BA1517	B	Escherichia coli	ST131	O25b:H4:K14	fimH22	Europe	Wales	2014	-	-	-	-	-	-	blaTEM-1C	-	-	-	-	PRJNA729115	SAMN19110925	SRR14519510	This study
BA2065	B	Escherichia coli	ST131	O25b:H4:K14	fimH22	Europe	Wales	2014	-	-	-	-	-	-	-	-	-	-	-	PRJNA729115	SAMN19110955	SRR14519445	This study
BA2078	B	Escherichia coli	ST131	O25b:H4:K5	fimH30	Europe	Wales	2014	aac(3)-IId-like,aadA2	-	sul1	dfrA12	tet(A)-like	-	blaTEM-1B	-	-	-	-	PRJNA729115	SAMN19110957	SRR14519443	This study
BA2112	B	Escherichia coli	ST131	O-:H-:K-	fimH207	Europe	Wales	2014	-	-	-	-	tet(B)-like	-	blaTEM-1B	-	-	-	-	PRJNA729115	SAMN19110970	SRR14519551	This study
BA2123	B	Escherichia coli	ST131	O25b:H4:K1	fimH22	Europe	Wales	2014	-	-	-	-	-	-	blaTEM-1B	-	-	-	-	PRJNA729115	SAMN19110973	SRR14519548	This study
BA394	B	Escherichia coli	ST131	O25b:H4:K2	None	Europe	Wales	2013	aac(3)-IId-like,aadA2	mph(A)	sul1	dfrA12	-	catA1-like	blaTEM-1B	-	-	-	-	PRJNA729115	SAMN19110984	SRR14519536	This study
BA417	B	Escherichia coli	ST131	O25b:H4:K5	fimH322	Europe	Wales	2013	strA,strB	-	sul2	dfrA8	-	catA1-like	blaTEM-1B	-	-	-	-	PRJNA729115	SAMN19110988	SRR14519442	This study
BA575	B	Escherichia coli	ST131	O25b:H4:K5	None	Europe	Wales	2013	-	-	-	-	-	-	-	-	-	-	-	PRJNA729115	SAMN19111010	SRR14519418	This study
BA68	B	Escherichia coli	ST131	O25b:H4:K5	fimH22	Europe	Wales	2013	-	-	-	-	-	-	-	-	-	-	-	PRJNA729115	SAMN19111013	SRR14519415	This study
BA694	B	Escherichia coli	ST131	O25b:H4:K-	fimH322	Europe	Wales	2013	strA,strB-like	-	sul2	dfrA8	tet(A)	catA1-like	blaTEM-1B	-	-	-	-	PRJNA729115	SAMN19111014	SRR14519493	This study
BA901	B	Escherichia coli	ST131	O25b:H4:K-	fimH22	Europe	Wales	2014	-	-	-	-	-	-	-	-	-	-	-	PRJNA729115	SAMN19111021	SRR14519486	This study
CD249	B	Escherichia coli	ST131	O25b:H4:K14	fimH22	North America	United States	2005	-	-	-	-	-	-	-	-	-	-	-	PRJNA211153	SAMN02228453	SRS456855	24345742
CD400	B	Escherichia coli	ST131	O25b:H4:K5	fimH22	North America	United States	1992	-	-	-	-	-	-	-	-	-	-	-	PRJNA211153	SAMN02228455	SRS456857	24345742
CD466	B	Escherichia coli	ST131	O25b:H4:K1	fimH22	North America	United States	1990	-	-	-	-	-	-	-	-	-	-	-	PRJNA211153	SAMN02228456	SRS456858	24345742
CD467	B	Escherichia coli	ST131	O25b:H4:K1	fimH22	North America	United States	2009	-	-	-	-	-	-	-	-	-	-	-	PRJNA211153	SAMN02228457	SRS456859	24345742
CD471	B	Escherichia coli	ST131	O25b:H4:K14	fimH22	North America	United States	1967	-	-	-	-	-	-	-	-	-	-	-	PRJNA211153	SAMN02228458	SRS456860	24345742
CD505	B	Escherichia coli	ST131	O25b:H4:K1	fimH22	North America	United States	1983	aadA1,strA,strB	-	sul1	-	-	-	-	-	-	-	-	PRJNA211153	SAMN02228459	SRS456861	24345742
G132	B	Escherichia coli	ST131	O25b:H4:K5	fimH22	North America	United States	2010	-	-	-	-	-	-	-	-	-	-	-	PRJNA211153	SAMN02228461	SRS456863	24345742
G199	B	Escherichia coli	ST131	O25b:H4:K5	fimH30	North America	United States	2010	-	-	-	-	-	-	-	-	-	-	-	PRJNA211153	SAMN02228463	SRS456865	24345742
G216	B	Escherichia coli	ST131	O25b:H4:K5	fimH22	North America	United States	2010	-	-	-	-	-	-	-	-	-	-	-	PRJNA211153	SAMN02228465	SRS456867	24345742
H061	B	Escherichia coli	ST131	O25b:H4:K5	fimH22	North America	United States	2011	-	-	-	-	-	-	blaTEM-1B	-	-	-	-	PRJNA211153	SAMN02228469	SRS456871	24345742
H17	B	Escherichia coli	ST131	O25b:H4:K14	fimH27	North America	United States	1985	aph(3')-Ia,strA,strB-like	-	sul1-like,sul2	-	tet(B)	-	blaTEM-1B	-	-	-	-	PRJNA211153	SAMN02228470	SRS456872	24345742
HVM1147	B	Escherichia coli	ST131	O25b:H4:K5	fimH22	Europe	Spain	2010	-	-	-	-	-	-	-	-	-	-	-	PRJEB2968	SAMEA1486670	ERR161318	24706808
HVM2044	B	Escherichia coli	ST131	O25b:H4:K14	fimH22	Europe	Spain	2010	aadA1,aadA2	-	sul3	dfrA12	tet(A)	cmlA1-like	blaTEM-1C	-	-	-	-	PRJEB2968	SAMEA1486626	ERR161323	24706808
HVM2289	B	Escherichia coli	ST131	O25b:H4:K14	fimH22	Europe	Spain	2010	aadA1,aadA2	-	sul3	dfrA12	tet(A)	cmlA1-like	blaTEM-1C	-	-	-	-	PRJEB2968	SAMEA1486663	ERR161325	24706808
HVM277	B	Escherichia coli	ST131	O25b:H4:K14	fimH22	Europe	Spain	2010	-	-	-	-	tet(A)	-	blaTEM-1C	-	-	-	-	PRJEB2968	SAMEA1486672	ERR161315	24706808
HVM52	B	Escherichia coli	ST131	O25b:H-:K14	fimH22	Europe	Spain	2010	-	-	-	-	tet(A)-like	-	blaTEM-1C	-	-	-	-	PRJEB2968	SAMEA1486674	ERR161308	24706808
JJ1897	B	Escherichia coli	ST131	O25b:H4:K5	fimH22	North America	United States	2004	aadA1,aadA5	-	sul1	dfrA17	-	cmlA1-like	blaTEM-1B	-	-	-	-	PRJNA211153	SAMN02228471	SRS456873	24345742
JJ1999	B	Escherichia coli	ST131	O25b:H4:K1	fimH22	Asia	India	2007	-	-	-	-	-	-	-	-	-	-	-	PRJNA211153	SAMN02228454	SRS456856	24345742
JJ2087	B	Escherichia coli	ST131	O25b:H4:K-	fimH22	North America	United States	2003	aac(3)-IIa	-	sul1	dfrA29	-	-	blaOXA-2,blaTEM-1A-like	-	-	-	-	PRJNA211153	SAMN02228486	SRS456888	24345742
JMI025	B	Escherichia coli	ST131	O25b:H4:K-	fimH31	North America	United States	2000	-	-	-	-	-	-	-	-	-	-	-	PRJNA211153	SAMN02228474	SRS456876	24345742
N13/1/75	B	Escherichia coli	ST131	O25b:H4:K14	fimH22	Oceania	Australia	2013	-	-	-	-	-	-	-	-	-	-	-	PRJNA627752	SAMN14686256	SRR11608161	32983008
Q13/1/80	B	Escherichia coli	ST131	O25b:H4:K1	fimH22	Oceania	Australia	2013	aadA2,aph(3')-Ia,strA,strB	-	sul1,sul2	dfrA12	tet(A),tet(B)	catA1-like	blaTEM-1B	-	-	-	-	PRJNA627752	SAMN14686254	SRR11608173	32983008
S104EC	B	Escherichia coli	ST131	O25b:H4:K5	fimH22	Oceania	Australia	2008	-	-	-	-	-	-	-	-	-	-	-	PRJEB2968	SAMEA1486667	ERR161267	24706808
S105EC	B	Escherichia coli	ST131	O25b:H4:K5	fimH22	Oceania	Australia	2008	-	-	-	-	-	-	-	-	-	-	-	PRJEB2968	SAMEA1486587	ERR161268	24706808
S114EC	B	Escherichia coli	ST131	O25b:H4:K5	fimH22	Oceania	Australia	2011	-	-	-	-	-	-	-	-	-	-	-	PRJEB2968	SAMEA1486661	ERR161277	24706808
S128EC	B	Escherichia coli	ST131	O25b:H4:K1	fimH22	North America	Canada	2004	aadA1	-	sul1	dfrA1	tet(A)	-	blaSHV-2-like	-	-	-	-	PRJEB2968	SAMEA1486636	ERR161291	24706808
S13/1/53	B	Escherichia coli	ST131	O25b:H4:K14	fimH22	Oceania	Australia	2013	-	-	-	-	-	-	-	-	-	-	-	PRJNA627752	SAMN14686260	SRR11608157	32983008
S19EC	B	Escherichia coli	ST131	O25b:H4:K5	fimH22	Europe	United Kingdom	2009	aadA1	-	sul2	dfrA1	tet(B)	-	blaTEM-1A	-	-	-	-	PRJEB2968	SAMEA1486631	ERR161241	24706808
S21EC	B	Escherichia coli	ST131	O25b:H4:K5	fimH22	Europe	United Kingdom	2009	aadA2	mph(A)	sul1	dfrA12	-	catA1-like	blaTEM-1B-like	-	-	-	-	PRJEB2968	SAMEA1486650	ERR161242	24706808
S22EC	B	Escherichia coli	ST131	O25b:H4:K5	fimH22	Europe	United Kingdom	2009	-	-	-	-	-	-	-	-	-	-	-	PRJEB2968	SAMEA1486633	ERR161243	24706808
S24EC	B	Escherichia coli	ST131	O25b:H4:K5	fimH22	Europe	United Kingdom	2009	-	-	-	-	-	-	-	-	-	-	-	PRJEB2968	SAMEA1486588	ERR161244	24706808
S32EC	B	Escherichia coli	ST131	O25b:H4:K5	fimH22	Europe	United Kingdom	2007	-	-	-	-	-	-	-	-	-	-	-	PRJEB2968	SAMEA1486601	ERR161301	24706808
S6EC	B	Escherichia coli	ST131	O25b:H4:K5	fimH22	Europe	United Kingdom	2007	strA-like,strB	-	sul2	dfrA14-like	tet(A),tet(B)	-	blaTEM-1B	-	-	-	-	PRJEB2968	SAMEA1486662	ERR161299	24706808
S79EC	B	Escherichia coli	ST131	O25b:H4:K1	fimH22	Oceania	Australia	2009	-	-	-	-	-	-	blaCMY-2	-	-	-	-	PRJEB2968	SAMEA1486627	ERR161305	24706808
SaT040	B	Escherichia coli	ST131	O25b:H4:K5	fimH22	North America	United States	2007	-	-	-	-	-	-	-	-	-	-	-	PRJNA211153	SAMN02228496	SRS456898	24345742
SaT142	B	Escherichia coli	ST131	O25b:H4:K14	fimH22	North America	United States	2003	-	-	-	-	-	-	-	-	-	-	-	PRJNA211153	SAMN02228498	SRS456900	24345742
ZH063	B	Escherichia coli	ST131	O25b:H4:K5	fimH22	North America	Canada	2002	-	-	-	-	-	-	-	-	-	-	-	PRJNA211153	SAMN02228503	SRS456905	-
ZH071	B	Escherichia coli	ST131	O25b:H4:K5	fimH94	North America	Canada	2002	-	-	-	-	-	-	-	-	-	-	-	PRJNA211153	SAMN02228504	SRS456906	-
BA1585	C/H30	Escherichia coli	ST131	O25b:H4:K5	fimH30	Europe	Wales	2014	aadA5	mph(A)	sul1	dfrA17	-	-	blaTEM-1B	-	-	-	-	PRJNA729115	SAMN19110935	SRR14519467	This study
C001	C/H30	Escherichia coli	ST131	O25b:H4:K-	fimH30	North America	United States	2001	-	-	-	-	-	-	-	-	-	-	-	PRJNA211153	SAMN02228452	SRS456854	24345742
CD306	C/H30	Escherichia coli	ST131	O25b:H4:K5	fimH30	North America	United States	2002	aadA5	-	sul1	dfrA17	-	-	blaTEM-1B	-	-	-	-	PRJNA211153	SAMN02228510	SRS456912	24345742
G213	C/H30	Escherichia coli	ST131	O25b:H4:K5	fimH30	North America	United States	2010	aadA5	-	-	dfrA17	-	-	blaTEM-1B	-	-	-	-	PRJNA211153	SAMN02228464	SRS456866	24345742
4/4	C1/H30R	Escherichia coli	ST131	O25b:H4:K5	fimH30	Europe	Sweden	2009	aadA5,strA,strB	mph(A)	sul1,sul2	dfrA17	tet(A)	-	blaCTX-M-27,blaTEM-1B	-	-	-	-	PRJNA413669	SAMN07760938	-	30745391
BA1110	C1/H30R	Escherichia coli	ST131	O25b:H4:K-	fimH30	Europe	Wales	2014	aadA5,strA,strB-like	mph(A)	sul1,sul2	dfrA17	tet(A)	-	blaCTX-M-27,blaTEM-1A	-	-	-	-	PRJNA729115	SAMN19110869	SRR14519567	This study
BA1347	C1/H30R	Escherichia coli	ST131	O25b:H4:K-	fimH30	Europe	Wales	2014	aadA5,strA,strB-like	mph(A)	sul1,sul2	dfrA17	tet(A)	-	blaTEM-1B	-	-	-	-	PRJNA729115	SAMN19110896	SRR14519494	This study
BA1441	C1/H30R	Escherichia coli	ST131	O25b:H4:K5	fimH30	Europe	Wales	2014	aac(3)-IId-like	-	-	dfrA17	-	-	blaTEM-1B	-	-	-	-	PRJNA729115	SAMN19110912	SRR14519524	This study
BA1458	C1/H30R	Escherichia coli	ST131	O25b:H4:K-	fimH30	Europe	Wales	2014	aac(3)-IId-like,strA,strB-like	-	sul2	-	-	-	blaTEM-1B-like	-	-	-	-	PRJNA729115	SAMN19110916	SRR14519520	This study
BA1570	C1/H30R	Escherichia coli	ST131	O25b:H4:K-	fimH30	Europe	Wales	2014	aadA5,strA,strB-like	mph(A)	sul1,sul2	dfrA17	tet(A)	-	blaTEM-1B	-	-	-	-	PRJNA729115	SAMN19110932	SRR14519502	This study
BA1606	C1/H30R	Escherichia coli	ST131	O25b:H4:K-	fimH30	Europe	Wales	2014	-	-	-	-	-	-	-	-	-	-	-	PRJNA729115	SAMN19110939	SRR14519462	This study
BA164	C1/H30R	Escherichia coli	ST131	O25b:H4:K5	fimH30	Europe	Wales	2013	aadA5	-	-	-	-	-	-	-	-	-	-	PRJNA729115	SAMN19110941	SRR14519460	This study
BA2056	C1/H30R	Escherichia coli	ST131	O25b:H4:K5	fimH30	Europe	Wales	2014	-	-	-	-	-	-	blaCTX-M-27	-	-	-	-	PRJNA729115	SAMN19110953	SRR14519447	This study
BA2082	C1/H30R	Escherichia coli	ST131	O25b:H4:K5	fimH30	Europe	Wales	2014	aadA5,strA,strB-like	-	sul1,sul2	dfrA17	tet(A)	-	blaCTX-M-27	-	-	-	-	PRJNA729115	SAMN19110961	SRR14519561	This study
BA2097	C1/H30R	Escherichia coli	ST131	O25b:H4:K-	fimH30	Europe	Wales	2014	aadA5,strA,strB-like	mph(A)	sul1,sul2	dfrA17	tet(A)	-	blaTEM-1B	-	-	-	-	PRJNA729115	SAMN19110965	SRR14519557	This study
BA2133	C1/H30R	Escherichia coli	ST131	O25b:H4:K-	fimH30	Europe	Wales	2014	aac(3)-IId-like,strA,strB-like	-	sul2	-	-	-	blaTEM-1B-like	-	-	-	-	PRJNA729115	SAMN19110974	SRR14519547	This study
BA397	C1/H30R	Escherichia coli	ST131	O25b:H4:K5	fimH30	Europe	Wales	2013	aadA5	-	sul1	dfrA17	-	-	blaTEM-34	-	-	-	-	PRJNA729115	SAMN19110985	SRR14519535	This study
BA418	C1/H30R	Escherichia coli	ST131	O25b:H4:K5	fimH30	Europe	Wales	2013	strA,strB-like	mph(A)	sul2	-	tet(A)	-	blaTEM-1B	-	-	-	-	PRJNA729115	SAMN19110989	SRR14519441	This study
BA655	C1/H30R	Escherichia coli	ST131	O25b:H4:K5	fimH30	Europe	Wales	2013	aadA5,strA,strB-like	mph(A)	sul1,sul2	dfrA17	tet(A)	-	blaTEM-1B	-	-	-	-	PRJNA729115	SAMN19111011	SRR14519417	This study
CD340	C1/H30R	Escherichia coli	ST131	O25b:H4:K5	fimH30	North America	United States	2005	aac(3)-IId-like,aadA5	-	sul1	dfrA17	-	-	-	-	-	-	-	PRJNA211153	SAMN02228513	SRS456915	24345742
CD449	C1/H30R	Escherichia coli	ST131	O25b:H4:K5	fimH30	North America	United States	2008	strA-like,strB-like	-	-	dfrA17	-	-	blaTEM-1B	-	-	-	-	PRJNA211153	SAMN02228519	SRS456921	24345742
CU758	C1/H30R	Escherichia coli	ST131	O25b:H4:K5	fimH30	North America	United States	2009	-	-	-	-	-	-	-	-	-	-	-	PRJNA211153	SAMN02228460	SRS456862	24345742
CU799	C1/H30R	Escherichia coli	ST131	O25b:H4:K5	fimH30	North America	United States	2008	aadA5,strA,strB-like	-	-	dfrA17	-	-	blaTEM-1B	-	-	-	-	PRJNA211153	SAMN02228522	SRS456924	24345742
G150	C1/H30R	Escherichia coli	ST131	O25b:H4:K14	fimH30	North America	United States	2010	-	-	-	-	-	-	-	-	-	-	-	PRJNA211153	SAMN02228462	SRS456864	24345742
H003	C1/H30R	Escherichia coli	ST131	O25b:H4:K-	fimH30	North America	United States	2010	aadA5,strA,strB-like	mph(A)-like	sul1,sul2	dfrA17	tet(A)	-	-	-	-	-	-	PRJNA211153	SAMN02228466	SRS456868	24345742
H006	C1/H30R	Escherichia coli	ST131	O25b:H4:K-	fimH30	North America	United States	2010	-	-	-	-	-	-	-	-	-	-	-	PRJNA211153	SAMN02228467	SRS456869	24345742
H016	C1/H30R	Escherichia coli	ST131	O25b:H4:K-	fimH30	North America	United States	2010	-	-	-	-	-	-	blaTEM-1B	-	-	-	-	PRJNA211153	SAMN02228468	SRS456870	24345742
HVM3189	C1/H30R	Escherichia coli	ST131	O25b:H4:K-	fimH30	Europe	Spain	2010	aac(3)-IId-like,aadA5,strA,strB-like	mph(A)	sul1,sul2	-	tet(A)	-	blaTEM-1B	-	-	-	-	PRJEB2968	SAMEA1486675	ERR161329	24706808
HVM5	C1/H30R	Escherichia coli	ST131	O25b:H4:K-	fimH30	Europe	Spain	2010	-	-	-	-	-	-	-	-	-	-	-	PRJEB2968	SAMEA1486614	ERR161306	24706808
HVM826	C1/H30R	Escherichia coli	ST131	O25b:H4:K5	fimH30	Europe	Spain	2010	-	-	-	-	-	-	blaTEM-1A-like	-	-	-	-	PRJEB2968	SAMEA1486589	ERR161316	24706808
HVR2496	C1/H30R	Escherichia coli	ST131	O25b:H4:K-	fimH30	Europe	Spain	2010	-	-	-	-	-	-	blaTEM-1B	-	-	-	-	PRJEB2968	SAMEA1486583	ERR161326	24706808
HVR83	C1/H30R	Escherichia coli	ST131	O25b:H4:K-	fimH30	Europe	Spain	2010	aadA5,strA,strB-like	mph(A)	sul1,sul2	dfrA17-like	tet(A)	-	blaTEM-1B-like	-	-	-	-	PRJEB2968	SAMEA1486611	ERR161311	24706808
JJ2009	C1/H30R	Escherichia coli	ST131	O25b:H4:K5	fimH30	North America	United States	2005	-	-	-	-	-	-	-	-	-	-	-	PRJNA211153	SAMN02228530	SRS456932	24345742
JJ2118	C1/H30R	Escherichia coli	ST131	O25b:H4:K-	fimH30	North America	United States	2008	-	-	-	-	-	-	-	-	-	-	-	PRJNA211153	SAMN02228451	SRS456853	24345742
JJ2193	C1/H30R	Escherichia coli	ST131	O25b:H4:K-	fimH30	North America	United States	2008	-	-	-	-	-	-	blaTEM-1B	-	-	-	-	PRJNA211153	SAMN02228488	SRS456890	24345742
JJ2210	C1/H30R	Escherichia coli	ST131	O25b:H4:K5	fimH30	North America	United States	2008	-	-	-	-	-	-	-	-	-	-	-	PRJNA211153	SAMN02228532	SRS456934	24345742
JJ2508	C1/H30R	Escherichia coli	ST131	O25b:H4:K5	fimH30	North America	United States	2008	aac(3)-IId-like,aadA5,strA,strB-like	mph(A)	sul1,sul2	dfrA17	tet(A)	-	blaSHV-187,blaTEM-1B	-	-	-	-	PRJNA211153	SAMN02228537	SRS456939	24345742
JJ2528	C1/H30R	Escherichia coli	ST131	O25b:H4:K5	fimH30	North America	United States	2007	-	-	-	-	-	-	blaCTX-M-14	-	-	-	-	PRJNA211153	SAMN02228538	SRS456940	24345742
JJ2550	C1/H30R	Escherichia coli	ST131	O25b:H4:K-	fimH30	North America	United States	2007	aac(3)-IId-like,aadA5,strA,strB-like	-	sul1-like	dfrA17	tet(A)-like	-	blaTEM-1A	-	-	-	-	PRJNA211153	SAMN02228539	SRS456941	24345742
JJ2578	C1/H30R	Escherichia coli	ST131	O25b:H4:K5	fimH30	North America	United States	2008	aac(3)-IId-like,aadA5,strA,strB-like	mph(A)	sul1,sul2	dfrA17	tet(A)	-	blaSHV-187,blaTEM-1B	-	-	-	-	PRJNA211153	SAMN02228541	SRS456943	24345742
JJ2608	C1/H30R	Escherichia coli	ST131	O25b:H4:K-	fimH30	North America	United States	2008	-	-	-	-	-	-	-	-	-	-	-	PRJNA211153	SAMN02228543	SRS456945	24345742
JMI268	C1/H30R	Escherichia coli	ST131	O25b:H4:K5	fimH30	North America	United States	2006	-	-	-	-	-	-	-	-	-	-	-	PRJNA211153	SAMN02228475	SRS456877	24345742
MNCRE44	C1/H30R	Escherichia coli	ST131	O25b:H4:K-	fimH30	North America	United States	2012	aadA1,strA,strB	-	sul2	-	-	-	blaKPC-3,blaSHV-12,blaOXA-9,blaTEM-1A	aac(6')Ib-cr	-	-	-	PRJNA272863	SAMN03287565	SRS837412	25858844
MS10898	C1/H30R	Escherichia coli	ST131	O25b:H4:K5	fimH30	Oceania	Australia	2007	-	-	-	-	-	-	blaTEM-1B	-	-	-	-	PRJNA627752	SAMN14686266	SRR11608169	32983008
MS10899	C1/H30R	Escherichia coli	ST131	O25b:H4:K5	fimH30	Oceania	Australia	2009	aadA5	-	sul1	dfrA17	-	-	-	-	-	-	-	PRJNA627752	SAMN14686267	SRR11608168	32983008
MS10900	C1/H30R	Escherichia coli	ST131	O25b:H4:K5	fimH30	Oceania	Australia	2008	aac(3)-IId-like,aadA5,strA,strB-like	mph(A)	sul1,sul2	dfrA17	tet(A)	-	blaTEM-1B	-	-	-	-	PRJNA627752	SAMN14686268	SRR11608167	32983008
MS10901	C1/H30R	Escherichia coli	ST131	O25b:H4:K-	fimH30	Oceania	Australia	2007	-	-	-	-	-	-	blaTEM-1B-like	-	-	-	-	PRJNA627752	SAMN14686269	SRR11608166	32983008
MS10902	C1/H30R	Escherichia coli	ST131	O25b:H4:K5	fimH30	Oceania	Australia	2005	aac(3)-IId-like,aadA5,strA,strB-like	mph(A)	sul1,sul2	dfrA17	tet(A)	-	blaCTX-M-14,blaTEM-1B	-	-	-	-	PRJNA627752	SAMN14686270	SRR11608165	32983008
MS10903	C1/H30R	Escherichia coli	ST131	O25b:H4:K5	fimH30	Oceania	Australia	2005	aac(3)-IId-like,aadA5,strA,strB-like	mph(A)	sul1,sul2	dfrA17	tet(A)	-	blaCTX-M-14,blaTEM-1B	-	-	-	-	PRJNA627752	SAMN14686271	SRR11608164	32983008
MS10908	C1/H30R	Escherichia coli	ST131	O-:H4:K-	fimH30	Oceania	Australia	2009	aac(3)-IId-like	-	-	-	-	-	blaTEM-1B	-	-	-	-	PRJNA627752	SAMN14686272	SRR11608163	32983008
MS2493	C1/H30R	Escherichia coli	ST131	O25b:H4:K5	fimH30	Oceania	Australia	2007	aadA5,strA,strB-like	mph(A)	sul1,sul2	dfrA17	tet(A)	-	blaTEM-1B	-	-	-	-	PRJEB2968	SAMEA1486625	ERR161253	24706808
MVAST014	C1/H30R	Escherichia coli	ST131	O25b:H4:K5	fimH30	North America	United States	2010	aac(3)-IId-like	-	-	-	-	-	blaTEM-1B	-	-	-	-	PRJNA211153	SAMN02228476	SRS456878	-
MVAST038	C1/H30R	Escherichia coli	ST131	O25b:H4:K5	fimH30	North America	United States	2010	-	-	-	-	-	-	-	-	-	-	-	PRJNA211153	SAMN02228478	SRS456880	-
MVAST084	C1/H30R	Escherichia coli	ST131	O25b:H4:K-	fimH30	North America	United States	2010	-	-	-	-	-	-	-	-	-	-	-	PRJNA211153	SAMN02228491	SRS456893	-
MVAST131	C1/H30R	Escherichia coli	ST131	O25b:H4:K-	fimH30	North America	United States	2010	-	-	-	-	-	-	-	-	-	-	-	PRJNA211153	SAMN02228492	SRS456894	-
MVAST158	C1/H30R	Escherichia coli	ST131	O25b:H4:K5	fimH30	North America	United States	2010	-	-	-	-	-	-	-	-	-	-	-	PRJNA211153	SAMN02228493	SRS456895	-
MVAST179	C1/H30R	Escherichia coli	ST131	O25b:H4:K5	fimH30	North America	United States	2010	-	-	-	-	-	-	-	-	-	-	-	PRJNA211153	SAMN02228495	SRS456897	-
N13/4/125	C1/H30R	Escherichia coli	ST131	O25b:H4:K5	fimH30	Oceania	Australia	2013	aadA5,strA,strB-like	-	sul1,sul2	dfrA17	tet(A)	-	blaCTX-M-27	-	-	-	-	PRJNA627752	SAMN14686261	SRR11608156	32983008
P146EC	C1/H30R	Escherichia coli	ST131	O25b:H4:K-	fimH30	Europe	Spain	2011	aac(3)-IId-like,aadA5,strA,strB-like	-	sul2	dfrA17	-	-	blaTEM-1C-like	-	-	-	-	PRJEB2968	SAMEA1486623	ERR161313	24706808
P189EC	C1/H30R	Escherichia coli	ST131	O25b:H4:K5	fimH30	Europe	Spain	2011	aac(3)-IId-like,aadA5	-	sul1	dfrA17	-	-	blaTEM-1B	-	-	-	-	PRJEB2968	SAMEA1486647	ERR161314	24706808
P50EC	C1/H30R	Escherichia coli	ST131	O25b:H4:K-	fimH30	Europe	Spain	2011	-	-	-	-	-	-	blaTEM-1B	-	-	-	-	PRJEB2968	SAMEA1486591	ERR161307	24706808
P53EC	C1/H30R	Escherichia coli	ST131	O25b:H4:K5	fimH30	Europe	Spain	2011	aadA5,strA,strB-like	mph(A)	sul1,sul2	dfrA17	tet(A)	-	blaTEM-1A-like	-	-	-	-	PRJEB2968	SAMEA1486645	ERR161309	24706808
P56EC	C1/H30R	Escherichia coli	ST131	O25b:H4:K-	fimH30	Europe	Spain	2011	aadA5,strA,strB-like	mph(A)	sul1,sul2	dfrA17	tet(A)	catB3-like	blaOXA-1,blaTEM-1B	aac(6')Ib-cr	-	ARR-3	-	PRJEB2968	SAMEA1486621	ERR161310	24706808
S100EC	C1/H30R	Escherichia coli	ST131	O25b:H4:K14	fimH30	Oceania	Australia	2009	aadA5,strA,strB-like	mph(A)	sul1,sul2	dfrA17	tet(A)	-	blaCTX-M-27	-	-	-	-	PRJEB2968	SAMEA1486600	ERR161263	24706808
S102EC	C1/H30R	Escherichia coli	ST131	O25b:H4:K14	fimH30	Oceania	Australia	2010	-	-	-	-	-	-	blaCTX-M-3,blaTEM-1B-like	aac(6')Ib-cr	-	-	fosA	PRJEB2968	SAMEA1486606	ERR161265	24706808
S107EC	C1/H30R	Escherichia coli	ST131	O25b:H4:K5	fimH30	Oceania	Australia	2010	aadA5,strA,strB-like	mph(A)	sul1,sul2	dfrA17	tet(A)	-	blaCTX-M-27	-	-	-	-	PRJEB2968	SAMEA1486616	ERR161270	24706808
S108EC	C1/H30R	Escherichia coli	ST131	O25b:H4:K5	fimH30	Oceania	Australia	2009	aadA5,strA,strB-like	mph(A)	sul1,sul2	dfrA17	tet(A)	-	blaCTX-M-27	-	-	-	-	PRJEB2968	SAMEA1486644	ERR161271	24706808
S110EC	C1/H30R	Escherichia coli	ST131	O25b:H4:K14	fimH30	Oceania	Australia	2009	aadA5,strA,strB-like	mph(A)	sul1,sul2	dfrA17	tet(A)	-	blaCTX-M-3,blaTEM-1B-like	aac(6')Ib-cr	-	-	fosA	PRJEB2968	SAMEA1486658	ERR161273	24706808
S112EC	C1/H30R	Escherichia coli	ST131	O25b:H4:K14	fimH30	Oceania	Australia	2009	aadA5,strA,strB-like	mph(A)	sul1,sul2	dfrA17	tet(A)	-	blaCTX-M-3,blaTEM-1B-like	-	-	-	fosA	PRJEB2968	SAMEA1486640	ERR161275	24706808
S116EC	C1/H30R	Escherichia coli	ST131	O25b:H4:K-	fimH30	Europe	United Kingdom	2011	aac(3)-IId-like	-	-	-	-	-	blaTEM-1B	-	-	-	-	PRJEB2968	SAMEA1486612	ERR161279	24706808
S117EC	C1/H30R	Escherichia coli	ST131	O25b:H4:K5	fimH30	Europe	United Kingdom	2011	-	-	-	-	-	-	blaTEM-1B-like	-	-	-	-	PRJEB2968	SAMEA1486641	ERR161280	24706808
S135EC	C1/H30R	Escherichia coli	ST131	O25b:H4:K5	fimH30	North America	Canada	2005	aac(3)-IId-like,aadA5,strA,strB-like	mph(A)	sul1,sul2	dfrA17	tet(A)	-	blaCTX-M-14,blaTEM-1B	-	-	-	-	PRJEB2968	SAMEA1486666	ERR161298	24706808
S92EC	C1/H30R	Escherichia coli	ST131	O25b:H4:K5	fimH30	Oceania	New Zealand	2009	aadA5	mph(A)	sul1	dfrA17	-	-	blaTEM-1B	-	-	-	-	PRJEB2968	SAMEA1486582	ERR161255	24706808
S95EC	C1/H30R	Escherichia coli	ST131	O25b:H4:K-	fimH30	Oceania	New Zealand	2009	aac(3)-IId-like	-	-	-	-	-	blaTEM-1B	-	-	-	-	PRJEB2968	SAMEA1486613	ERR161258	24706808
SaT049	C1/H30R	Escherichia coli	ST131	O25b:H4:K-	fimH30	North America	United States	2007	-	-	-	-	-	-	-	-	-	-	-	PRJNA211153	SAMN02228497	SRS456899	24345742
SaT158	C1/H30R	Escherichia coli	ST131	O25b:H4:K-	fimH30	North America	United States	2003	-	-	-	-	-	-	-	-	-	-	-	PRJNA211153	SAMN02228499	SRS456901	24345742
U024	C1/H30R	Escherichia coli	ST131	O25b:H4:K5	fimH30	North America	United States	2010	-	-	-	-	-	-	-	-	-	-	-	PRJNA211153	SAMN02228501	SRS456903	24345742
U12A	C1/H30R	Escherichia coli	ST131	O25b:H4:K-	fimH30	North America	United States	2012	aac(3)-IId,aadA5,strA,strB	mph(A)	sul1,sul2	dfrA17	tet(A)	-	blaTEM-1B	-	-	-	-	PRJNA516746	SAMN10817475	SRS4306338	31409795
U13A	C1/H30R	Escherichia coli	ST131	O25b:H4:K-	fimH30	North America	United States	2013	aadA5,strA,strB	mph(A)	sul1,sul2	dfrA17	tet(A)	-	blaTEM-1B	-	-	-	-	PRJNA516747	SAMN10817700	SRS4306339	31409795
U14A	C1/H30R	Escherichia coli	ST131	O25b:H4:K-	fimH30	North America	United States	2014	aadA5,strA,strB	mph(A)	sul1,sul2	dfrA17	tet(A)	-	blaTEM-1B	-	-	-	-	PRJNA516748	SAMN10836813	SRS4306357	31409795
U15A	C1/H30R	Escherichia coli	ST131	O25b:H4:K-	fimH30	North America	United States	2015	aadA5,strA,strB	mph(A)	sul1,sul2	dfrA17	tet(A)	-	blaTEM-1B	-	-	-	-	PRJNA516749	SAMN10837069	SRS4310420	31409795
ZH164	C1/H30R	Escherichia coli	ST131	O25b:H4:K-	fimH30	North America	Canada	2004	strA,strB-like	-	sul2	-	-	-	-	-	-	-	-	PRJNA211153	SAMN02228505	SRS456907	24345742
ZH193	C1/H30R	Escherichia coli	ST131	O25b:H4:K5	fimH30	North America	Canada	2004	aadA5,strA,strB	mph(A)	sul1,sul2	dfrA17	tet(A)	-	-	-	-	-	-	PRJNA307507	SAMN04381846	-	27390780
2/0	C2/H30Rx	Escherichia coli	ST131	O25b:H4:K2	fimH30	Europe	Sweden	2009	aadA5	mph(A)	sul1	dfrA17	tet(B)-like	-	blaTEM-1B	-	-	-	-	PRJNA413669	SAMN07760925	-	30745391
4/0	C2/H30Rx	Escherichia coli	ST131	O25b:H4:K5	fimH30	Europe	Sweden	2009	aac(3)-IIa,aadA5	mph(A)	sul1	dfrA17	tet(A)	catB3-like	blaCTX-M-15,blaOXA-1	aac(6')Ib-cr	-	-	-	PRJNA413669	SAMN07760930	-	30745391
4/1-1	C2/H30Rx	Escherichia coli	ST131	O25b:H4:K5	fimH30	Europe	Sweden	2009	aph(3')-Ia,aadA2	mph(A)	sul1	dfrA17	tet(A)	catB3-like	blaCTX-M-15,blaOXA-1,blaTEM-1B	aac(6')Ib-cr	-	-	-	PRJNA413669	SAMN07760931	-	30745391
B36EC	C2/H30Rx	Escherichia coli	ST131	O25b:H4:K100	fimH30	Oceania	Australia	2007	aadA5	mph(A)-like	sul1	dfrA17	tet(A)	catB3-like	blaCTX-M-15,blaOXA-1	aac(6')Ib-cr	-	-	-	PRJEB2968	SAMEA1486609	ERR161254	24706808
BA108	C2/H30Rx	Escherichia coli	ST131	O25b:H4:K5	fimH30	Europe	Wales	2013	aadA5	mph(A)	sul1	dfrA17	tet(A)	catB3-like	blaOXA-1	aac(6')Ib-cr	-	-	-	PRJNA729115	SAMN19110868	SRR14519482	This study
BA115	C2/H30Rx	Escherichia coli	ST131	O25b:H4:K2	fimH30	Europe	Wales	2013	-	-	-	-	-	catB3-like	blaOXA-1	aac(6')Ib-cr	-	-	-	PRJNA729115	SAMN19110873	SRR14519481	This study
BA116	C2/H30Rx	Escherichia coli	ST131	O25b:H4:K100	fimH30	Europe	Wales	2013	aadA5	mph(A)	sul1	dfrA17	-	-	blaCTX-M-15,blaTEM-1B-like	-	-	-	-	PRJNA729115	SAMN19110874	SRR14519480	This study
BA1165	C2/H30Rx	Escherichia coli	ST131	O25b:H4:K-	fimH30	Europe	Wales	2014	-	-	-	dfrA17	-	-	-	-	-	-	-	PRJNA729115	SAMN19110875	SRR14519476	This study
BA1293	C2/H30Rx	Escherichia coli	ST131	O25b:H4:K-	fimH30	Europe	Wales	2014	aadA5,strA-like	mph(A)-like	sul1,sul2	dfrA17	tet(A)	catB3-like	blaCTX-M-15,blaOXA-1-like	aac(6')Ib-cr	-	-	-	PRJNA729115	SAMN19110887	SRR14519413	This study
BA1295	C2/H30Rx	Escherichia coli	ST131	O25b:H4:K-	fimH30	Europe	Wales	2014	aadA2	-	sul1	dfrA12	tet(A)	catB3-like	blaCTX-M-15,blaOXA-1	aac(6')Ib-cr	-	-	-	PRJNA729115	SAMN19110888	SRR14519412	This study
BA133	C2/H30Rx	Escherichia coli	ST131	O25b:H4:K5	fimH30	Europe	Wales	2013	aac(3)-IId-like	-	-	-	-	catA1-like,catB3-like	blaCTX-M-15,blaOXA-1,blaTEM-1B-like	aac(6')Ib-cr	-	-	-	PRJNA729115	SAMN19110892	SRR14519478	This study
BA1353	C2/H30Rx	Escherichia coli	ST131	O25b:H4:K5	fimH30	Europe	Wales	2014	aac(3)-IIa-like	-	-	dfrA1	-	catB3-like	blaCTX-M-15,blaOXA-1	aac(6')Ib-cr	-	-	-	PRJNA729115	SAMN19110897	SRR14519477	This study
BA1355	C2/H30Rx	Escherichia coli	ST131	O25b:H4:K100	fimH30	Europe	Wales	2014	aadA5	mph(A)	sul1	dfrA17	-	catB3-like	blaCTX-M-15,blaOXA-1	aac(6')Ib-cr	-	-	-	PRJNA729115	SAMN19110898	SRR14519475	This study
BA1368	C2/H30Rx	Escherichia coli	ST131	O25b:H4:Saudi	fimH30	Europe	Wales	2014	aac(3)-IIa-like,aadA5	mph(A)	sul1	dfrA17	tet(A)	catB3-like	blaCTX-M-15,blaOXA-1	-	-	-	-	PRJNA729115	SAMN19110899	SRR14519474	This study
BA1387	C2/H30Rx	Escherichia coli	ST131	O25b:H4:Saudi	fimH30	Europe	Wales	2014	strA,strB	-	sul2-like	dfrA14-like	tet(A)	catB3-like	blaCTX-M-15,blaOXA-1,blaTEM-1B	aac(6')Ib-cr	-	-	-	PRJNA729115	SAMN19110900	SRR14519473	This study
BA1391	C2/H30Rx	Escherichia coli	ST131	O25b:H4:Saudi	fimH30	Europe	Wales	2014	aadA2	mph(A)	sul1	dfrA12	-	-	blaCTX-M-15,blaOXA-1-like	-	-	-	-	PRJNA729115	SAMN19110902	SRR14519471	This study
BA1397	C2/H30Rx	Escherichia coli	ST131	O25b:H4:K100	fimH30	Europe	Wales	2014	aadA5	mph(A)	sul1	dfrA17	tet(A)	catB3-like	blaCTX-M-15,blaOXA-1	aac(6')Ib-cr	-	-	-	PRJNA729115	SAMN19110904	SRR14519469	This study
BA1404	C2/H30Rx	Escherichia coli	ST131	O25b:H4:K-	fimH30	Europe	Wales	2014	aadA5	mph(A)	sul1	dfrA17	-	catB3-like	blaCTX-M-15,blaOXA-1	aac(6')Ib-cr-like	-	-	-	PRJNA729115	SAMN19110905	SRR14519468	This study
BA1422	C2/H30Rx	Escherichia coli	ST131	O25b:H4:K14	fimH30	Europe	Wales	2014	aac(3)-IIa-like,aadA5,strA,strB	-	sul1-like,sul2	dfrA17	tet(B)	-	blaCTX-M-15,blaOXA-1-like,blaTEM-1B	-	-	-	-	PRJNA729115	SAMN19110909	SRR14519527	This study
BA1435	C2/H30Rx	Escherichia coli	ST131	O25b:H4:K2	fimH30	Europe	Wales	2014	aadA5	-	sul1	dfrA17	tet(A)	catB3-like	blaCTX-M-15,blaOXA-1	aac(6')Ib-cr	-	-	-	PRJNA729115	SAMN19110911	SRR14519525	This study
BA1446	C2/H30Rx	Escherichia coli	ST131	O25b:H4:Saudi	fimH30	Europe	Wales	2014	-	-	-	-	tet(A)	catB3-like	blaOXA-1	aac(6')Ib-cr	-	-	-	PRJNA729115	SAMN19110914	SRR14519522	This study
BA1447	C2/H30Rx	Escherichia coli	ST131	O25b:H4:Saudi	fimH30	Europe	Wales	2014	aac(3)-IIa-like,aadA5	mph(A)	sul1	dfrA17	tet(A)	catB3-like	blaCTX-M-15-like,blaCTX-M-3-like,blaOXA-1	aac(6')Ib-cr	-	-	-	PRJNA729115	SAMN19110915	SRR14519521	This study
BA1490	C2/H30Rx	Escherichia coli	ST131	O25b:H4:Saudi	fimH30	Europe	Wales	2014	strA,strB	-	sul2	dfrA14-like	tet(A)	catB3-like	blaCTX-M-15,blaOXA-1,blaTEM-1B	aac(6')Ib-cr	-	-	-	PRJNA729115	SAMN19110919	SRR14519516	This study
BA1496	C2/H30Rx	Escherichia coli	ST131	O25b:H4:K5	fimH30	Europe	Wales	2014	-	-	-	dfrA17	tet(A)	catB3-like	blaCTX-M-15,blaOXA-1	aac(6')Ib-cr	-	-	-	PRJNA729115	SAMN19110920	SRR14519515	This study
BA1507	C2/H30Rx	Escherichia coli	ST131	O25b:H4:K100	fimH30	Europe	Wales	2014	aadA5	-	sul1	dfrA17	tet(A)-like	catB3-like	blaCTX-M-15,blaOXA-1	aac(6')Ib-cr	-	-	-	PRJNA729115	SAMN19110921	SRR14519514	This study
BA1511	C2/H30Rx	Escherichia coli	ST131	O25b:H4:Saudi	fimH30	Europe	Wales	2014	aac(3)-IIa-like,aadA5	mph(A)	sul1	dfrA17	tet(A)	catB3-like	blaCTX-M-15,blaOXA-1	aac(6')Ib-cr	-	-	-	PRJNA729115	SAMN19110923	SRR14519512	This study
BA1512	C2/H30Rx	Escherichia coli	ST131	O25b:H4:Saudi	fimH30	Europe	Wales	2014	aac(3)-IIa-like,aadA5	mph(A)	sul1	dfrA17	tet(A)	catB3-like	blaCTX-M-15,blaOXA-1	aac(6')Ib-cr	-	-	-	PRJNA729115	SAMN19110924	SRR14519511	This study
BA1542	C2/H30Rx	Escherichia coli	ST131	O25b:H4:K14	fimH30	Europe	Wales	2014	aadA5	mph(A)	sul1,sul2-like	dfrA17	-	-	blaCTX-M-15	-	-	-	-	PRJNA729115	SAMN19110926	SRR14519509	This study
BA1543	C2/H30Rx	Escherichia coli	ST131	O25b:H4:K2	fimH30	Europe	Wales	2014	aac(3)-IIa-like	-	-	-	tet(A)	-	-	-	-	-	-	PRJNA729115	SAMN19110927	SRR14519508	This study
BA155	C2/H30Rx	Escherichia coli	ST131	O25b:H4:K5	fimH30	Europe	Wales	-	aadA5-like	-	-	dfrA17	-	catB3-like	blaCTX-M-15,blaOXA-1	aac(6')Ib-cr,aac(6')Ib-cr-like	-	-	-	PRJNA729115	SAMN19110928	SRR14519506	This study
BA1553	C2/H30Rx	Escherichia coli	ST131	O25b:H4:K2	fimH30	Europe	Wales	2014	aadA5	mph(A)	sul1	dfrA17	tet(A)	catB3-like	blaCTX-M-15,blaOXA-1	aac(6')Ib-cr	-	-	-	PRJNA729115	SAMN19110929	SRR14519505	This study
BA156	C2/H30Rx	Escherichia coli	ST131	O25b:H4:K100	fimH30	Europe	Wales	2013	aadA5	mph(A)	sul1	dfrA17	tet(A)	catB3-like	blaCTX-M-15,blaOXA-1	aac(6')Ib-cr	-	-	-	PRJNA729115	SAMN19110930	SRR14519504	This study
BA1561	C2/H30Rx	Escherichia coli	ST131	O25b:H4:Saudi	fimH30	Europe	Wales	2014	strA,strB	-	sul2	dfrA14-like	tet(A)	catB3-like	blaCTX-M-15,blaOXA-1,blaTEM-1B	aac(6')Ib-cr	-	-	-	PRJNA729115	SAMN19110931	SRR14519503	This study
BA1575	C2/H30Rx	Escherichia coli	ST131	O25b:H4:K5	fimH30	Europe	Wales	2014	strA-like	-	sul2	-	-	-	blaTEM-1B	-	-	-	-	PRJNA729115	SAMN19110933	SRR14519501	This study
BA1581	C2/H30Rx	Escherichia coli	ST131	O25b:H4:K5	fimH30	Europe	Wales	2014	aadA5-like	-	-	dfrA17	-	catB3-like	blaCTX-M-15,blaOXA-1	aac(6')Ib-cr	-	-	-	PRJNA729115	SAMN19110934	SRR14519500	This study
BA1588	C2/H30Rx	Escherichia coli	ST131	O25b:H4:Saudi	fimH30	Europe	Wales	-	aac(3)-IIa-like,aadA5	mph(A)	sul1	dfrA17	tet(A)	catB3-like	blaCTX-M-15-like,blaOXA-1	aac(6')Ib-cr	-	-	-	PRJNA729115	SAMN19110936	SRR14519466	This study
BA1593	C2/H30Rx	Escherichia coli	ST131	O25b:H4:K2	fimH30	Europe	Wales	2014	aac(3)-IIa-like,aadA5	mph(A)	sul1	dfrA17	tet(A)	catB3-like	blaCTX-M-15,blaOXA-1,blaTEM-1B	aac(6')Ib-cr	-	-	-	PRJNA729115	SAMN19110937	SRR14519465	This study
BA16	C2/H30Rx	Escherichia coli	ST131	O25b:H4:K100	fimH30	Europe	Wales	2013	aadA5	mph(A)	sul1	dfrA17	-	-	blaCTX-M-15	-	-	-	-	PRJNA729115	SAMN19110938	SRR14519463	This study
BA1637	C2/H30Rx	Escherichia coli	ST131	O25b:H4:K2	fimH30	Europe	Wales	2014	aadA5,strA,strB	-	sul1,sul2-like	dfrA17	-	-	blaCTX-M-15,blaTEM-1B	-	-	-	-	PRJNA729115	SAMN19110940	SRR14519461	This study
BA166	C2/H30Rx	Escherichia coli	ST131	O25b:H4:K-	fimH30	Europe	Wales	2013	aadA5	mph(A)	sul1	dfrA17	-	catB3-like	blaCTX-M-15,blaOXA-1	aac(6')Ib-cr	-	-	-	PRJNA729115	SAMN19110942	SRR14519459	This study
BA167	C2/H30Rx	Escherichia coli	ST131	O25b:H4:Saudi	fimH30	Europe	Wales	2013	aac(3)-IIa-like,aadA5	mph(A)	sul1	dfrA17	tet(A)	catB3-like	blaCTX-M-15,blaOXA-1	aac(6')Ib-cr	-	-	-	PRJNA729115	SAMN19110943	SRR14519458	This study
BA176	C2/H30Rx	Escherichia coli	ST131	O25b:H4:K100	fimH30	Europe	Wales	-	aadA5	mph(A)	sul1	dfrA17	tet(A)	catB3-like	blaCTX-M-15,blaOXA-1	aac(6')Ib-cr	-	-	-	PRJNA729115	SAMN19110945	SRR14519456	This study
BA177	C2/H30Rx	Escherichia coli	ST131	O25b:H4:Saudi	fimH30	Europe	Wales	2013	aadA5	mph(A)	sul1	dfrA17	tet(A)	-	-	-	-	-	-	PRJNA729115	SAMN19110946	SRR14519455	This study
BA178	C2/H30Rx	Escherichia coli	ST131	O25b:H4:Saudi	fimH30	Europe	Wales	2013	aadA5	mph(A)	sul1	dfrA17	-	catB3-like	blaOXA-1,blaTEM-1B	aac(6')Ib-cr	-	-	-	PRJNA729115	SAMN19110947	SRR14519454	This study
BA187	C2/H30Rx	Escherichia coli	ST131	O25b:H4:Saudi	fimH30	Europe	Wales	2013	aac(3)-IIa-like,aadA5	mph(A)	sul1	dfrA17	tet(A)	catB3-like	blaCTX-M-15,blaOXA-1	aac(6')Ib-cr	-	-	-	PRJNA729115	SAMN19110949	SRR14519451	This study
BA2000	C2/H30Rx	Escherichia coli	ST131	O25b:H4:Saudi	fimH30	Europe	Wales	2014	-	-	-	-	tet(A)-like	catB3-like	blaOXA-1	aac(6')Ib-cr	-	-	-	PRJNA729115	SAMN19110950	SRR14519450	This study
BA203	C2/H30Rx	Escherichia coli	ST131	O25b:H4:Saudi	fimH30	Europe	Wales	2013	aac(3)-IIa-like,aadA2	mph(A)	sul1	dfrA12	-	-	blaCTX-M-15,blaOXA-1,blaTEM-1B-like	aac(6')Ib-cr	-	-	-	PRJNA729115	SAMN19110951	SRR14519449	This study
BA2055	C2/H30Rx	Escherichia coli	ST131	O25b:H4:K-	fimH30	Europe	Wales	2014	aadA5	mph(A)	sul1	dfrA17	tet(A)	catB3-like	blaCTX-M-15,blaOXA-1	aac(6')Ib-cr	-	-	-	PRJNA729115	SAMN19110952	SRR14519448	This study
BA2075	C2/H30Rx	Escherichia coli	ST131	O25b:H4:K14	fimH30	Europe	Wales	2014	aadA5	-	-	dfrA17	tet(A)	-	-	-	-	-	-	PRJNA729115	SAMN19110956	SRR14519444	This study
BA2079	C2/H30Rx	Escherichia coli	ST131	O25b:H4:K100	fimH30	Europe	Wales	-	-	-	-	-	-	-	-	-	-	-	-	PRJNA729115	SAMN19110958	SRR14519564	This study
BA2080	C2/H30Rx	Escherichia coli	ST131	O25b:H4:K100	fimH30	Europe	Wales	2014	aadA5,strA,strB-like	mph(A)	sul1,sul2	dfrA17	tet(A)	catB3-like	blaCTX-M-15,blaOXA-1,blaTEM-1C	aac(6')Ib-cr	-	-	-	PRJNA729115	SAMN19110959	SRR14519563	This study
BA2081	C2/H30Rx	Escherichia coli	ST131	O25b:H4:K52	None	Europe	Wales	2014	aadA5	-	sul1	dfrA17	-	catB3-like	blaOXA-1	aac(6')Ib-cr	-	-	-	PRJNA729115	SAMN19110960	SRR14519562	This study
BA2088	C2/H30Rx	Escherichia coli	ST131	O25b:H4:K-	fimH30	Europe	Wales	2014	aadA5-like	mph(A)	sul1	dfrA17	tet(A)	catB3-like	blaCTX-M-11-like	aac(6')Ib-cr	-	-	-	PRJNA729115	SAMN19110962	SRR14519560	This study
BA2090	C2/H30Rx	Escherichia coli	ST131	O25b:H4:K-	fimH30	Europe	Wales	2014	aac(3)-IIa-like,strA,strB	-	sul2	dfrA14-like	tet(A)	catB3-like	blaCTX-M-15,blaTEM-1B	aac(6')Ib-cr	-	-	-	PRJNA729115	SAMN19110963	SRR14519559	This study
BA2091	C2/H30Rx	Escherichia coli	ST131	O25b:H4:K-	fimH30	Europe	Wales	2014	aac(3)-IIa-like,strA-like,strB	-	sul2	-	tet(A)-like	-	blaCTX-M-15,blaTEM-1B	aac(6')Ib-cr	-	-	-	PRJNA729115	SAMN19110964	SRR14519558	This study
BA210	C2/H30Rx	Escherichia coli	ST131	O25b:H4:Saudi	fimH30	Europe	Wales	2013	aac(3)-IIa-like,strA,strB	-	sul2	dfrA14-like	tet(A)	catB3-like	blaCTX-M-15,blaOXA-1,blaTEM-1B	aac(6')Ib-cr	-	-	-	PRJNA729115	SAMN19110967	SRR14519555	This study
BA2102	C2/H30Rx	Escherichia coli	ST131	O25b:H4:K100	fimH30	Europe	Wales	2014	aadA5-like	mph(A)	sul1	dfrA17	tet(A)	catB3-like	blaCTX-M-15,blaOXA-1	aac(6')Ib-cr	-	-	-	PRJNA729115	SAMN19110968	SRR14519553	This study
BA2113	C2/H30Rx	Escherichia coli	ST131	O25b:H4:K-	fimH30	Europe	Wales	2014	aac(3)-IIa-like,strA-like,strB	-	sul2	dfrA14-like	tet(A)	-	blaCTX-M-15,blaTEM-1A	aac(6')Ib-cr	-	-	-	PRJNA729115	SAMN19110971	SRR14519550	This study
BA2121	C2/H30Rx	Escherichia coli	ST131	O25b:H4:K2	fimH30	Europe	Wales	2014	aadA2,aph(3')-Ia	mph(A)	sul1	dfrA12	tet(A)	-	blaCTX-M-15	-	-	-	-	PRJNA729115	SAMN19110972	SRR14519549	This study
BA264	C2/H30Rx	Escherichia coli	ST131	O25b:H4:Saudi	fimH30	Europe	Wales	2013	aac(3)-IIa-like,strA,strB	-	sul2	dfrA14-like	tet(A)	-	blaCTX-M-15,blaOXA-1,blaTEM-1B	aac(6')Ib-cr	-	-	-	PRJNA729115	SAMN19110976	SRR14519545	This study
BA337	C2/H30Rx	Escherichia coli	ST131	O25b:H4:K-	fimH30	Europe	Wales	2013	aac(3)-IIa-like,aadA2	mph(A)	sul1	dfrA12	-	-	blaCTX-M-15,blaTEM-1B-like	-	-	-	-	PRJNA729115	SAMN19110979	SRR14519541	This study
BA352	C2/H30Rx	Escherichia coli	ST131	O25b:H4:K100	fimH30	Europe	Wales	2013	-	-	-	-	-	-	-	-	-	-	-	PRJNA729115	SAMN19110980	SRR14519540	This study
BA377	C2/H30Rx	Escherichia coli	ST131	O25b:H4:K-	fimH30	Europe	Wales	2013	aadA5	mph(A)-like	sul1	dfrA17	-	catB3-like	blaCTX-M-15,blaOXA-1	aac(6')Ib-cr	-	-	-	PRJNA729115	SAMN19110981	SRR14519539	This study
BA389	C2/H30Rx	Escherichia coli	ST131	O25b:H4:Saudi	fimH30	Europe	Wales	2013	-	-	-	-	tet(A)	catB3-like	blaOXA-1	aac(6')Ib-cr	-	-	-	PRJNA729115	SAMN19110982	SRR14519538	This study
BA392	C2/H30Rx	Escherichia coli	ST131	O25b:H4:K5	fimH30	Europe	Wales	2013	-	-	-	-	tet(A)	-	-	-	-	-	-	PRJNA729115	SAMN19110983	SRR14519537	This study
BA408	C2/H30Rx	Escherichia coli	ST131	O25b:H4:Saudi	fimH30	Europe	Wales	2013	aac(3)-IIa-like,aadA5	mph(A)-like	sul1	dfrA17	tet(A)	catB3-like	blaCTX-M-15,blaOXA-1	aac(6')Ib-cr	-	-	-	PRJNA729115	SAMN19110986	SRR14519534	This study
BA412	C2/H30Rx	Escherichia coli	ST131	O25b:H4:Saudi	fimH30	Europe	Wales	2013	aac(3)-IIa-like,strA,strB	-	sul2	dfrA14-like	tet(A)	catB3-like	blaCTX-M-15,blaOXA-1,blaTEM-1B	aac(6')Ib-cr	-	-	-	PRJNA729115	SAMN19110987	SRR14519533	This study
BA42	C2/H30Rx	Escherichia coli	ST131	O25b:H4:Saudi	fimH30	Europe	Wales	2013	aac(3)-IIa-like,aadA5	-	sul1	dfrA17	tet(A)	catB3-like	blaCTX-M-15,blaOXA-1	aac(6')Ib-cr,aac(6')Ib-cr-like	-	-	-	PRJNA729115	SAMN19110990	SRR14519440	This study
BA43	C2/H30Rx	Escherichia coli	ST131	O25b:H4:Saudi	fimH30	Europe	Wales	2013	aadA5	mph(A)	sul1	dfrA17	tet(A)	-	-	-	-	-	-	PRJNA729115	SAMN19110991	SRR14519439	This study
BA434	C2/H30Rx	Escherichia coli	ST131	O25b:H4:Saudi	fimH30	Europe	Wales	2013	aadA5	mph(A)	sul1	dfrA17	tet(A)	-	-	-	-	-	-	PRJNA729115	SAMN19110992	SRR14519438	This study
BA435	C2/H30Rx	Escherichia coli	ST131	O25b:H4:K14	fimH30	Europe	Wales	2013	aadA5	mph(A)	sul1	dfrA17	tet(A)	catB3-like	blaCTX-M-15,blaOXA-1	aac(6')Ib-cr	-	-	-	PRJNA729115	SAMN19110993	SRR14519437	This study
BA437	C2/H30Rx	Escherichia coli	ST131	O25b:H4:K5	fimH30	Europe	Wales	2013	aac(3)-IIa-like	-	-	dfrA1	tet(A)	catB3-like	blaCTX-M-15,blaOXA-1,blaTEM-1B	aac(6')Ib-cr	-	-	-	PRJNA729115	SAMN19110994	SRR14519436	This study
BA44	C2/H30Rx	Escherichia coli	ST131	O25b:H4:K5	fimH30	Europe	Wales	2013	aadA5	mph(A)	sul1	dfrA17	-	catB3-like	blaOXA-1	aac(6')Ib-cr	-	-	-	PRJNA729115	SAMN19110995	SRR14519435	This study
BA440	C2/H30Rx	Escherichia coli	ST131	O25b:H4:K2	fimH30	Europe	Wales	2013	aac(3)-IIa-like	mph(A)	-	-	-	catB3-like	blaCTX-M-15,blaOXA-1	aac(6')Ib-cr	-	-	-	PRJNA729115	SAMN19110996	SRR14519434	This study
BA445	C2/H30Rx	Escherichia coli	ST131	O25b:H4:K-	fimH30	Europe	Wales	2013	aadA5	mph(A)	sul1	dfrA17	-	catB3-like	blaCTX-M-15,blaOXA-1	aac(6')Ib-cr	-	-	-	PRJNA729115	SAMN19110997	SRR14519433	This study
BA446	C2/H30Rx	Escherichia coli	ST131	O25b:H4:K2	fimH30	Europe	Wales	2013	aac(3)-IIa-like,aadA5	mph(A)-like	sul1	dfrA17	tet(A)	catB3-like	blaCTX-M-15,blaOXA-1	aac(6')Ib-cr	-	-	-	PRJNA729115	SAMN19110998	SRR14519431	This study
BA464	C2/H30Rx	Escherichia coli	ST131	O25b:H4:Saudi	fimH30	Europe	Wales	2013	aac(3)-IIa-like,aadA5	mph(A)	sul1	dfrA17	tet(A)	catB3-like	blaCTX-M-15,blaOXA-1,blaTEM-1A	aac(6')Ib-cr	-	-	-	PRJNA729115	SAMN19111000	SRR14519429	This study
BA47	C2/H30Rx	Escherichia coli	ST131	O25b:H4:Saudi	fimH30	Europe	Wales	2013	aac(3)-IIa-like,aadA5	mph(A)	sul1	dfrA17	tet(A)	catB3-like	blaCTX-M-15,blaOXA-1	aac(6')Ib-cr	-	-	-	PRJNA729115	SAMN19111001	SRR14519428	This study
BA490	C2/H30Rx	Escherichia coli	ST131	O25b:H4:K5	fimH30	Europe	Wales	2013	aadA5-like	-	-	dfrA17	-	catB3-like	blaCTX-M-15,blaOXA-1	aac(6')Ib-cr	-	-	-	PRJNA729115	SAMN19111003	SRR14519426	This study
BA496	C2/H30Rx	Escherichia coli	ST131	O25b:H4:K5	fimH30	Europe	Wales	2013	aadA5	-	sul1	dfrA17	-	-	blaTEM-1B	-	-	-	-	PRJNA729115	SAMN19111005	SRR14519424	This study
BA497	C2/H30Rx	Escherichia coli	ST131	O25b:H4:Saudi	fimH30	Europe	Wales	2013	aac(3)-IIa-like,aadA5	mph(A)	sul1	dfrA17	tet(A)	catB3-like	blaCTX-M-15,blaOXA-1	aac(6')Ib-cr	-	-	-	PRJNA729115	SAMN19111006	SRR14519423	This study
BA515	C2/H30Rx	Escherichia coli	ST131	O25b:H4:Saudi	fimH30	Europe	Wales	2013	aac(3)-IIa-like,aadA5	mph(A)	sul1	dfrA17	tet(A)	catB3-like	blaCTX-M-15,blaOXA-1	aac(6')Ib-cr,aac(6')Ib-cr-like	-	-	-	PRJNA729115	SAMN19111007	SRR14519422	This study
BA517	C2/H30Rx	Escherichia coli	ST131	O25b:H4:Saudi	fimH30	Europe	Wales	2013	aac(3)-IIa-like,aadA5	mph(A)	sul1	dfrA17	tet(A)	catB3-like	blaCTX-M-15,blaOXA-1	aac(6')Ib-cr	-	-	-	PRJNA729115	SAMN19111008	SRR14519420	This study
BA669	C2/H30Rx	Escherichia coli	ST131	O25b:H4:K5	fimH30	Europe	Wales	2013	aadA5	mph(A)	sul1	dfrA17	tet(A)	-	-	-	-	-	-	PRJNA729115	SAMN19111012	SRR14519416	This study
BA70	C2/H30Rx	Escherichia coli	ST131	O25b:H4:Saudi	fimH30	Europe	Wales	2013	aac(3)-IIa-like,aadA2,aph(3')-Ia	mph(A)	sul1	dfrA12	-	-	blaCTX-M-15,blaTEM-1B-like	-	-	-	-	PRJNA729115	SAMN19111015	SRR14519414	This study
BA730	C2/H30Rx	Escherichia coli	ST131	O25b:H4:K-	fimH30	Europe	Wales	2013	aadA1,aadA5-like,aadB	-	sul1	dfrA17	-	cmlA1-like	blaTEM-1B	-	-	-	-	PRJNA729115	SAMN19111016	SRR14519492	This study
BA810	C2/H30Rx	Escherichia coli	ST131	O-:H4:K-	fimH30	Europe	Wales	2014	aadA5	mph(A)	sul1	dfrA17	tet(A)	-	-	-	-	-	-	PRJNA729115	SAMN19111017	SRR14519491	This study
BA829	C2/H30Rx	Escherichia coli	ST131	O-:H4:K-	fimH30	Europe	Wales	2014	aac(3)-IIa-like	-	-	-	tet(A)	catB3-like	-	aac(6')Ib-cr,aac(6')Ib-cr-like	-	-	-	PRJNA729115	SAMN19111018	SRR14519490	This study
BA871	C2/H30Rx	Escherichia coli	ST131	O25b:H4:K-	fimH30	Europe	Wales	2014	aac(3)-IIa-like,aadA5	mph(A)	sul1	dfrA17	-	catB3-like	blaCTX-M-15	-	-	-	-	PRJNA729115	SAMN19111019	SRR14519489	This study
BA876	C2/H30Rx	Escherichia coli	ST131	O25b:H4:K-	fimH30	Europe	Wales	2014	aac(3)-IIa-like,strA,strB	-	sul2	dfrA14-like	tet(A)	catB3-like	blaCTX-M-15,blaOXA-1,blaTEM-1B	aac(6')Ib-cr	-	-	-	PRJNA729115	SAMN19111020	SRR14519488	This study
BA909	C2/H30Rx	Escherichia coli	ST131	O-:H4:K-	fimH30	Europe	Wales	2014	aac(3)-IIa-like,aadA5	mph(A)	sul1	dfrA17-like	tet(A)	catB3-like	blaCTX-M-15,blaOXA-1	aac(6')Ib-cr	-	-	-	PRJNA729115	SAMN19111022	SRR14519485	This study
BA910	C2/H30Rx	Escherichia coli	ST131	O25b:H4:K-	fimH30	Europe	Wales	2013	aac(3)-IIa-like,aadA5	mph(A)	sul1	dfrA17-like	tet(A)	catB3-like	blaCTX-M-15,blaOXA-1	aac(6')Ib-cr	-	-	-	PRJNA729115	SAMN19111023	SRR14519484	This study
CD358	C2/H30Rx	Escherichia coli	ST131	O25b:H4:K14	fimH30	North America	United States	2007	aac(3)-IId-like,strA-like,strB-like	-	sul2-like	-	-	-	-	-	-	-	-	PRJNA211153	SAMN02228516	SRS456917	24345742
EC958	C2/H30Rx	Escherichia coli	ST131	O25b:H4:K100	fimH30	Europe	United Kingdom	2005	aadA5	mph(A)	sul1	dfrA17	tet(A)	catB3-like	blaCMY-23,blaCTX-M-15,blaOXA-1,blaTEM-1A	aac(6')Ib-cr	-	-	-	PRJEA61443	SAMEA2272019	-	25126841
HVM1299	C2/H30Rx	Escherichia coli	ST131	O25b:H4:K2	fimH30	Europe	Spain	2010	-	-	-	-	tet(A)	catB3-like	blaCTX-M-15,blaOXA-1	aac(6')Ib-cr	-	-	-	PRJEB2968	SAMEA1486617	ERR161320	24706808
HVM1619	C2/H30Rx	Escherichia coli	ST131	O25b:H4:K100	fimH30	Europe	Spain	2010	aadA5	mph(A)	sul1	dfrA17	tet(A)	catB3-like	blaCTX-M-15,blaOXA-1	aac(6')Ib-cr	-	-	-	PRJEB2968	SAMEA1486603	ERR161321	24706808
HVM1997	C2/H30Rx	Escherichia coli	ST131	O25b:H4:K100	fimH30	Europe	Spain	2010	aadA5	mph(A)	sul1	dfrA17	tet(A)	catB3-like	blaCTX-M-15,blaOXA-1	aac(6')Ib-cr	-	-	-	PRJEB2968	SAMEA1486586	ERR161322	24706808
HVM3017	C2/H30Rx	Escherichia coli	ST131	O25b:H4:K2	fimH30	Europe	Spain	2010	-	-	-	-	tet(A)	catB3-like	blaCTX-M-15,blaOXA-1	aac(6')Ib-cr	-	-	-	PRJEB2968	SAMEA1486643	ERR161328	24706808
HVM834	C2/H30Rx	Escherichia coli	ST131	O25b:H4:K100	fimH30	Europe	Spain	2010	aadA5	mph(A)	sul1	dfrA17	tet(A)	catB3-like	blaCTX-M-15,blaOXA-1,blaTEM-1A	aac(6')Ib-cr	-	-	-	PRJEB2968	SAMEA1486607	ERR161317	24706808
IR18E	C2/H30Rx	Escherichia coli	ST131	O25b:H4:K2	fimH30	Asia	India	2009	aac(3)-IIa-like,aadA5	mph(A)	sul1	dfrA17	tet(A)	catB3-like	blaCTX-M-15,blaOXA-1	aac(6')Ib-cr	-	-	-	PRJEB2968	SAMEA2400646	ERR458470	24706808
IR49	C2/H30Rx	Escherichia coli	ST131	O25b:H4:K2	fimH30	Asia	India	2009	aac(3)-IIa-like,aadA2,aph(3')-Ia	mph(A)-like	sul1	dfrA12	tet(A)	catB3-like	blaCTX-M-15,blaOXA-1,blaTEM-1B	aac(6')Ib-cr	-	-	-	PRJEB2968	SAMEA2400647	ERR458471	24706808
IR65	C2/H30Rx	Escherichia coli	ST131	O25b:H4:K2	fimH30	Asia	India	2009	aac(3)-IIa-like,aadA2,aph(3')-Ia	mph(A)-like	sul1	dfrA12	tet(A)	catB3-like	blaCTX-M-15,blaOXA-1,blaTEM-1B	aac(6')Ib-cr	-	-	-	PRJEB2968	SAMEA2400648	ERR458472	24706808
IR68	C2/H30Rx	Escherichia coli	ST131	O25b:H4:K2	fimH30	Asia	India	2009	aac(3)-IIa-like,aadA2,aph(3')-Ia	mph(A)-like	sul1	dfrA12	tet(A)	catB3-like	blaCTX-M-15,blaOXA-1,blaTEM-1B	aac(6')Ib-cr	-	-	-	PRJEB2968	SAMEA2400649	ERR458473	24706808
JJ1886	C2/H30Rx	Escherichia coli	ST131	O25b:H4:K14	fimH30	North America	United States	2008	-	-	-	-	-	catB3-like	blaCTX-M-15,blaOXA-1,blaTEM-1B	aac(6')Ib-cr	-	-	-	PRJNA218163	SAMN02603887	-	24309736
JJ1887	C2/H30Rx	Escherichia coli	ST131	O25b:H4:K14	fimH30	North America	United States	2007	aac(3)-IIa	mph(A)	sul1	dfrB4	tet(B)	catB3-like	blaCTX-M-15,blaOXA-1,blaTEM-1B	aac(6')Ib-cr	qepA1-like	-	-	PRJNA311313	SAMN04481707	-	27174264
JJ1908	C2/H30Rx	Escherichia coli	ST131	O25b:H4:K5	fimH30	North America	United States	2007	-	-	-	-	-	-	blaTEM-1B-like	-	-	-	-	PRJNA211153	SAMN02228482	SRS456884	24345742
JJ1914	C2/H30Rx	Escherichia coli	ST131	O25b:H4:K2	fimH30	North America	United States	2007	aac(3)-IIa-like,aadA5	-	-	dfrA17	-	catB3-like	blaCTX-M-15,blaOXA-1	aac(6')Ib-cr	-	-	-	PRJNA211153	SAMN02228525	SRS456927	24345742
JJ2008	C2/H30Rx	Escherichia coli	ST131	O25b:H4:K2	fimH30	North America	United States	2007	aac(3)-IIa-like,aadA5	mph(A)	sul1	dfrA17	-	catB3-like	blaCTX-M-15,blaOXA-1	aac(6')Ib-cr	-	-	-	PRJNA211153	SAMN02228529	SRS456931	24345742
JJ2038	C2/H30Rx	Escherichia coli	ST131	O25b:H4:K2	fimH30	North America	United States	2007	-	-	-	-	-	-	blaCTX-M-15	-	-	-	-	PRJNA211153	SAMN02228484	SRS456886	24345742
JJ2134	C2/H30Rx	Escherichia coli	ST131	O25b:H4:K5	fimH30	North America	United States	2008	-	-	-	-	-	-	-	-	-	-	-	PRJNA211153	SAMN02228449	SRS456850	24345742
JJ2434	C2/H30Rx	Escherichia coli	ST131	O25b:H4:K5	fimH30	North America	United States	2008	-	-	-	-	tet(A)	catB3-like	blaCTX-M-15,blaOXA-1	aac(6')Ib-cr	-	-	-	PRJNA211153	SAMN02228535	SRS456937	24345742
JJ2444	C2/H30Rx	Escherichia coli	ST131	O25b:H4:K-	fimH30	North America	United States	2008	aac(3)-IId-like	-	-	-	-	-	blaCTX-M-15,blaTEM-1B	-	-	-	-	PRJNA211153	SAMN02228536	SRS456938	24345742
JJ2489	C2/H30Rx	Escherichia coli	ST131	O25b:H4:K5	fimH30	North America	United States	2007	-	-	-	-	-	-	blaCTX-M-15,blaTEM-1B	-	-	-	-	PRJNA211153	SAMN02228552	SRS456954	24345742
JJ2547	C2/H30Rx	Escherichia coli	ST131	O25b:H4:K14	fimH30	North America	United States	2009	-	-	-	-	-	-	-	-	-	-	-	PRJNA211153	SAMN02228473	SRS456875	24345742
JJ2643	C2/H30Rx	Escherichia coli	ST131	O25b:H4:K14	fimH35	North America	United States	2008	-	-	-	-	-	-	blaCTX-M-15-like	-	-	-	-	PRJNA211153	SAMN02228489	SRS456891	24345742
JJ2657	C2/H30Rx	Escherichia coli	ST131	O25b:H4:K-	fimH30	North America	United States	2009	-	-	-	-	-	-	-	-	-	-	-	PRJNA211153	SAMN02228544	SRS456946	24345742
JJ2668	C2/H30Rx	Escherichia coli	ST131	O25b:H4:K-	fimH30	North America	United States	2009	-	-	sul1	dfrA17	-	-	-	-	-	-	-	PRJNA211153	SAMN02228545	SRS456947	24345742
KN1604	C2/H30Rx	Escherichia coli	ST131	O25b:H4:K5	fimH30	Asia	Korea	2003	-	-	-	-	-	-	blaCTX-M-15	-	-	-	-	PRJNA211153	SAMN02228547	SRS456949	24345742
MH5800	C2/H30Rx	Escherichia coli	ST131	O25b:H4:K5	fimH30	Europe	Portugal	2005	aac(3)-IIa-like	-	-	-	tet(A)	catB3-like	blaCTX-M-15,blaOXA-1	aac(6')Ib-cr	-	-	-	PRJNA211153	SAMN02228546	SRS456948	24345742
MS10893	C2/H30Rx	Escherichia coli	ST131	O25b:H4:K5	fimH30	Oceania	Australia	2008	-	-	-	-	-	-	blaCTX-M-15,blaTEM-1B	-	-	-	-	PRJNA627752	SAMN14686264	SRR11608171	32983008
MS2481	C2/H30Rx	Escherichia coli	ST131	O25b:H4:K5	fimH30	Oceania	Australia	2007	aadA5	mph(A)	sul1	dfrA17	tet(A)	-	blaTEM-1B	-	-	-	-	PRJEB2968	SAMEA1486653	ERR161252	24706808
N13/1/351	C2/H30Rx	Escherichia coli	ST131	O25b:H4:K2	fimH30	Oceania	Australia	2013	aac(3)-IIa-like,aadA5	mph(A)	sul1	dfrA17	tet(A)-like	catB3-like	blaCTX-M-15,blaOXA-1	aac(6')Ib-cr	-	-	-	PRJNA627752	SAMN14686259	SRR11608158	32983008
N13/4/101	C2/H30Rx	Escherichia coli	ST131	O25b:H4:K2	fimH30	Oceania	Australia	2013	aac(3)-IIa-like,aadA5	mph(A)	sul1	dfrA17	tet(A)	-	blaCTX-M-15,blaOXA-1	aac(6')Ib-cr	-	-	-	PRJNA627752	SAMN14686262	SRR11608155	32983008
N13/4/38	C2/H30Rx	Escherichia coli	ST131	O25b:H4:K2	fimH30	Oceania	Australia	2013	aac(3)-IIa-like	-	-	-	tet(A)	catB3-like	blaCTX-M-15,blaOXA-1	aac(6')Ib-cr	-	-	-	PRJNA627752	SAMN14686258	SRR11608159	32983008
S101EC	C2/H30Rx	Escherichia coli	ST131	O25b:H4:K14	fimH30	Oceania	Australia	2009	aadA5	mph(A)	sul1	dfrA17	tet(A)	catB3-like	blaCTX-M-15,blaOXA-1	aac(6')Ib-cr	-	-	-	PRJEB2968	SAMEA1486580	ERR161264	24706808
S103EC	C2/H30Rx	Escherichia coli	ST131	O25b:H4:K14	fimH30	Oceania	Australia	2010	-	mph(A)-like	-	-	-	-	blaCTX-M-15	-	-	-	-	PRJEB2968	SAMEA1486630	ERR161266	24706808
S109EC	C2/H30Rx	Escherichia coli	ST131	O25b:H4:K-	fimH30	Oceania	Australia	2009	aadA5	mph(A)	sul1	dfrA17	-	catB3-like	blaOXA-1	aac(6')Ib-cr	-	-	-	PRJEB2968	SAMEA1486668	ERR161272	24706808
S10EC	C2/H30Rx	Escherichia coli	ST131	O25b:H4:K100	fimH30	Europe	United Kingdom	2009	aadA5	mph(A)	sul1	dfrA17	tet(A)	catB3-like	blaCTX-M-15,blaOXA-1	aac(6')Ib-cr	-	-	-	PRJEB2968	SAMEA1486642	ERR161237	24706808
S111EC	C2/H30Rx	Escherichia coli	ST131	O25b:H4:K5	fimH30	Oceania	Australia	2009	aac(3)-IIa-like,aadA2	mph(A)	sul1	dfrA12	tet(A)	catB3-like	blaCTX-M-15,blaOXA-1	aac(6')Ib-cr	-	-	-	PRJEB2968	SAMEA1486637	ERR161274	24706808
S113EC	C2/H30Rx	Escherichia coli	ST131	O25b:H4:K14	fimH30	Oceania	Australia	2009	aac(3)-IIa-like,aadA5	mph(A)	sul1	dfrA17	tet(A)	catB3-like	blaCTX-M-15,blaOXA-1	aac(6')Ib-cr	-	-	-	PRJEB2968	SAMEA1486629	ERR161276	24706808
S115EC	C2/H30Rx	Escherichia coli	ST131	O25b:H4:K5	fimH30	Oceania	Australia	2011	aac(3)-IIa-like,aadA5	-	sul1	dfrA17	-	catB3-like	blaCTX-M-15,blaOXA-1,blaTEM-1B	aac(6')Ib-cr	-	-	-	PRJEB2968	SAMEA1486593	ERR161278	24706808
S118EC	C2/H30Rx	Escherichia coli	ST131	O25b:H4:K2	fimH30	Europe	United Kingdom	2011	aac(3)-IIa-like,aadA5	mph(A)	sul1	dfrA17	tet(A)	catB3-like	blaCTX-M-15,blaOXA-1	aac(6')Ib-cr	-	-	-	PRJEB2968	SAMEA1486628	ERR161281	24706808
S119EC	C2/H30Rx	Escherichia coli	ST131	O25b:H4:K2	fimH30	Europe	United Kingdom	2011	aac(3)-IIa-like,aadA5	mph(A)	sul1	dfrA17	tet(A)	catB3-like	blaCTX-M-15,blaOXA-1	aac(6')Ib-cr	-	-	-	PRJEB2968	SAMEA1486659	ERR161282	24706808
S11EC	C2/H30Rx	Escherichia coli	ST131	O-:H4:K14	fimH30	Europe	United Kingdom	2009	aac(3)-IIa-like,strA,strB-like	-	sul2	-	tet(A)	catB3-like	blaCTX-M-15,blaOXA-1,blaTEM-1C	aac(6')Ib-cr	-	-	-	PRJEB2968	SAMEA1486664	ERR161238	24706808
S121EC	C2/H30Rx	Escherichia coli	ST131	O25b:H4:K5	fimH30	North America	Canada	2000	aac(3)-IIa-like	-	-	-	tet(A)	catB3-like	blaCTX-M-15,blaOXA-1,blaTEM-1B	aac(6')Ib-cr	-	-	-	PRJEB2968	SAMEA1486669	ERR161284	24706808
S122EC	C2/H30Rx	Escherichia coli	ST131	O25b:H4:K5	fimH30	North America	Canada	2003	aac(3)-IIa-like,aadA5	mph(A)	sul1	dfrA17	tet(A)	catB3-like	blaCTX-M-15,blaOXA-1,blaTEM-1B	aac(6')Ib-cr	-	-	-	PRJEB2968	SAMEA1486638	ERR161285	24706808
S123EC	C2/H30Rx	Escherichia coli	ST131	O25b:H4:K5	fimH30	North America	Canada	2001	aac(3)-IIa-like	-	-	-	tet(A)-like	catB3-like	blaCTX-M-15,blaOXA-1,blaTEM-1B	aac(6')Ib-cr	-	-	-	PRJEB2968	SAMEA1486635	ERR161286	24706808
S124EC	C2/H30Rx	Escherichia coli	ST131	O25b:H4:K-	fimH30	North America	Canada	2003	aac(3)-IId-like,strA,strB	-	sul2	-	tet(B)-like	catA1-like,catB3-like	blaCTX-M-15,blaOXA-1-like,blaTEM-1B	aac(6')Ib-cr	-	-	-	PRJEB2968	SAMEA1486656	ERR161287	24706808
S125EC	C2/H30Rx	Escherichia coli	ST131	O25b:H4:K5	fimH30	North America	Canada	2002	strA,strB	-	sul2	dfrA14-like	-	-	blaCTX-M-15,blaTEM-1B	-	-	-	-	PRJEB2968	SAMEA1486665	ERR161288	24706808
S126EC	C2/H30Rx	Escherichia coli	ST131	O25b:H4:K5	fimH30	North America	Canada	2002	-	-	-	-	-	-	blaCTX-M-15	-	-	-	-	PRJEB2968	SAMEA1486594	ERR161289	24706808
S127EC	C2/H30Rx	Escherichia coli	ST131	O25b:H4:K100	fimH30	North America	Canada	2002	aadA5	mph(A)	sul1	dfrA17	tet(A)	catB3-like	blaCTX-M-15,blaOXA-1	aac(6')Ib-cr	-	-	-	PRJEB2968	SAMEA1486619	ERR161290	24706808
S129EC	C2/H30Rx	Escherichia coli	ST131	O25b:H4:K2	fimH30	North America	Canada	2004	aac(3)-IId-like,aadA5,strA,strB	mph(A)	sul1,sul2	dfrA17	tet(B)-like	catA1-like,catB3-like	blaCTX-M-15,blaOXA-1,blaTEM-1B	aac(6')Ib-cr	-	-	-	PRJEB2968	SAMEA1486654	ERR161292	24706808
S12EC	C2/H30Rx	Escherichia coli	ST131	O25b:H4:K100	fimH30	Europe	United Kingdom	2009	aadA5	mph(A)	sul1	dfrA17	tet(A)	catB3-like	blaCTX-M-15,blaOXA-1	aac(6')Ib-cr	-	-	-	PRJEB2968	SAMEA1486596	ERR161239	24706808
S130EC	C2/H30Rx	Escherichia coli	ST131	O25b:H4:K5	fimH30	North America	Canada	2004	aadA2,aph(3')-Ia	mph(A)	sul1	dfrA12	tet(A)	catB3-like	blaCTX-M-15,blaOXA-1,blaTEM-1B	aac(6')Ib-cr	-	-	-	PRJEB2968	SAMEA1486595	ERR161293	24706808
S131EC	C2/H30Rx	Escherichia coli	ST131	O25b:H4:K5	fimH30	North America	Canada	2002	aac(3)-IIa-like,aadA1	-	sul1	dfrA15	tet(A)	catB3-like	blaCTX-M-15,blaOXA-1	aac(6')Ib-cr	-	-	-	PRJEB2968	SAMEA1486655	ERR161294	24706808
S132EC	C2/H30Rx	Escherichia coli	ST131	O25b:H4:K5	fimH30	North America	Canada	2005	-	-	-	-	tet(A)	-	blaCTX-M-15	-	-	-	-	PRJEB2968	SAMEA1486639	ERR161295	24706808
S133EC	C2/H30Rx	Escherichia coli	ST131	O25b:H4:K2	fimH30	North America	Canada	2005	aac(3)-IId-like,aadA5,strA,strB	mph(A)	sul1,sul2	dfrA17	tet(B)-like	catA1-like,catB3-like	blaCTX-M-15,blaOXA-1,blaTEM-1B	aac(6')Ib-cr	-	-	-	PRJEB2968	SAMEA1486615	ERR161296	24706808
S134EC	C2/H30Rx	Escherichia coli	ST131	O25b:H4:K100	fimH30	North America	Canada	2005	aadA5	mph(A)	sul1	dfrA17	tet(A)	catB3-like	blaCTX-M-15,blaOXA-1	aac(6')Ib-cr	-	-	-	PRJEB2968	SAMEA1486598	ERR161297	24706808
S15EC	C2/H30Rx	Escherichia coli	ST131	O25b:H4:K5	fimH30	Europe	United Kingdom	2009	strA,strB	-	sul2	dfrA1	tet(A)	catB3-like	blaCTX-M-15,blaOXA-1,blaTEM-1B	aac(6')Ib-cr	-	-	-	PRJEB2968	SAMEA1486602	ERR161240	24706808
S1EC	C2/H30Rx	Escherichia coli	ST131	O25b:H4:K14	fimH30	Europe	United Kingdom	2007	aac(3)-IIa-like,aadA5	mph(A)-like	sul1	dfrA17	-	catB3-like	blaCTX-M-15	-	-	-	-	PRJEB2968	SAMEA1486597	ERR161234	24706808
S30EC	C2/H30Rx	Escherichia coli	ST131	O25b:H4:K100	fimH30	Europe	United Kingdom	2007	aadA5	mph(A)	sul1	dfrA17	tet(A)	-	blaCMY-23-like,blaTEM-1B	-	-	-	-	PRJEB2968	SAMEA1486634	ERR161246	24706808
S39EC	C2/H30Rx	Escherichia coli	ST131	O25b:H4:K-	fimH30	Europe	United Kingdom	2004	aadA1,aadA5,strA,strB-like	ere(A),mph(A)	sul1,sul2	dfrA17,dfrA5	tet(A)-like	catB3-like	blaCMY-23,blaCTX-M-15,blaOXA-1,blaOXA-9,blaTEM-1C-like	aac(6')Ib-cr-like	-	-	-	PRJEB2968	SAMEA1486673	ERR161248	24706808
S43EC	C2/H30Rx	Escherichia coli	ST131	O25b:H4:K100	fimH30	Europe	United Kingdom	2004	-	-	-	-	-	-	blaCMY-23-like	-	-	-	-	PRJEB2968	SAMEA1486590	ERR161249	24706808
S47EC	C2/H30Rx	Escherichia coli	ST131	O25b:H4:K100	fimH30	Europe	United Kingdom	2004	aadA5	mph(A)	sul1	dfrA17	tet(A)	catB3-like	blaCMY-23-like,blaCTX-M-15,blaOXA-1,blaTEM-1B	aac(6')Ib-cr	-	-	-	PRJEB2968	SAMEA1486618	ERR161250	24706808
S53EC	C2/H30Rx	Escherichia coli	ST131	O25b:H4:K100	fimH30	Europe	United Kingdom	2004	aadA5	mph(A)	sul1	dfrA17	tet(A)	-	blaCMY-23-like,blaTEM-1B	-	-	-	-	PRJEB2968	SAMEA1486622	ERR161251	24706808
S65EC	C2/H30Rx	Escherichia coli	ST131	O25b:H4:K2	fimH30	Oceania	Australia	2009	-	mph(A)	-	-	-	-	blaCTX-M-15	-	-	-	-	PRJEB2968	SAMEA1486581	ERR161303	24706808
S77EC	C2/H30Rx	Escherichia coli	ST131	O25b:H4:K2	pseudogene	Oceania	Australia	2010	aadA5	mph(A)-like	sul1	dfrA17	tet(A)-like	-	blaCTX-M-15	-	-	-	-	PRJEB2968	SAMEA1486657	ERR161304	24706808
S93EC	C2/H30Rx	Escherichia coli	ST131	O25b:H4:K14	fimH30	Oceania	New Zealand	2009	-	-	-	-	tet(A)	-	blaTEM-1B	-	-	-	-	PRJEB2968	SAMEA1486671	ERR161256	24706808
S96EC	C2/H30Rx	Escherichia coli	ST131	O25b:H4:K5	fimH30	Oceania	New Zealand	2010	aac(3)-IIa-like,aadA2,aph(3')-Ia	mph(A)	sul1	dfrA12	-	catB3-like	blaCTX-M-15,blaOXA-1,blaTEM-1B	aac(6')Ib-cr	-	-	-	PRJEB2968	SAMEA1486610	ERR161259	24706808
S97EC	C2/H30Rx	Escherichia coli	ST131	O25b:H4:K5	fimH30	Oceania	New Zealand	2010	aac(3)-IIa-like,aadA5,strA,strB-like	mph(A)	sul1,sul2	dfrA17	tet(A)-like	catB3-like	blaCTX-M-15,blaOXA-1	aac(6')Ib-cr	-	-	-	PRJEB2968	SAMEA1486585	ERR161260	24706808
S98EC	C2/H30Rx	Escherichia coli	ST131	O25b:H4:K5	fimH30	Oceania	Australia	2008	aac(3)-IId-like,aadA5,strA,strB	-	sul1-like,sul2	dfrA17-like	tet(B)	catA1-like,catB3-like	blaOXA-1,blaTEM-1B	aac(6')Ib-cr-like	-	-	-	PRJEB2968	SAMEA1486648	ERR161261	24706808
S99EC	C2/H30Rx	Escherichia coli	ST131	O25b:H4:K14	fimH30	Oceania	Australia	2009	aadA5	mph(A)	sul1	dfrA17	tet(A)	-	-	-	-	-	-	PRJEB2968	SAMEA1486651	ERR161262	24706808
U004	C2/H30Rx	Escherichia coli	ST131	O25b:H4:K14	fimH35	North America	United States	2010	aac(3)-IIa-like	-	-	-	-	catB3-like	blaCTX-M-15,blaOXA-1,blaTEM-1B	aac(6')Ib-cr	-	-	-	PRJNA211153	SAMN02228500	SRS456902	24345742
uk_P46212	C2/H30Rx	Escherichia coli	ST131	O25b:H4:K100	fimH30	Europe	United Kingdom	2009	aadA5	mph(A)	sul1	dfrA17	tet(A)	catB3-like	blaCTX-M-15,blaOXA-1,blaTEM-1B	aac(6')Ib-cr	-	-	-	PRJNA297860	SAMN04159541	SRS1187519	27006459
W13/1/13	C2/H30Rx	Escherichia coli	ST131	O25b:H4:K-	fimH30	Oceania	Australia	2013	aadA5	-	sul1	dfrA17	tet(A)	catB3-like	blaOXA-1	aac(6')Ib-cr,aac(6')Ib-cr-like	-	-	-	PRJNA627752	SAMN14686255	SRR11608172	32983008
