# Supplementary material for: Genomic epidemiology reveals geographical clustering of multidrug-resistant Escherichia coli ST131 associated with bacteraemia in Wales
Source: Nat Commun. 2024 Feb 14;15:1371. doi: 10.1038/s41467-024-45608-1 (PMC10866875; doi:10.1038/s41467-024-45608-1)
Supplement: Supplementary file 10 — Supplementary Data 7 [file 41467_2024_45608_MOESM10_ESM.xlsx]

## Sheet: Supplementary Data 7
Supplementary Data 7. Clade C ST131 BEAST analysis results summary
Clock Rate Model	Population model	Chain length for each triplicate	Mean Clock Rate (95% HPD)	Mean Tree Likelihood	Median Clock rate	SNP/year/site**
Relaxed exponential	Bayesian Skyline	100M	6.50E-04 (5.15E-04 to 7.88E-04)	-36290.4	0.00065	6.73087e-07
Relaxed exponential	Exponential	100M	4.28E-04 (2.73E-04 to 5.84E-04)	-36294.2	0.00042912	4.44362e-07
Relaxed exponential	Constant	100M	6.84E-04 (5.21E-04 to 8.55E-04)	-36299.9	0.00068005	7.04204e-07
Relaxed log-normal	Exponential	100M	4.4E-04 (3.79E-04 to 4.99E-04)	-36437.1	0.00043998	4.55607e-07
Relaxed log-normal	Bayesian Skyline	100M	4.62E-04 (4.08E-04 to 5.16E-04)	-36437.9	0.00046234	4.78762e-07
Relaxed log-normal	Constant	100M	4.97E-04 (4.14E-04 to 5.50E-04)	-36441.6	0.00049653	5.14166e-07
*10% Burnin & 1,000 replicates **relative to genome size
